# Supplementary material for: Scaling relationships between the total number of leaves and the total leaf area per culm of two dwarf bamboo species
Source: Ecol Evol. 2024 Jul 15;14(7):e70002. doi: 10.1002/ece3.70002 (PMC11250785; doi:10.1002/ece3.70002)
Supplement: Supplementary file 1 — Tables S1–S4 [file ECE3-14-e70002-s001.xlsx]

## Sheet: Table S1
Code	Length	Width	Area
001-01	7.4662	2.03279	9.81695
001-02	6.31181	1.76745	7.08528
001-03	6.6362	1.80927	7.64226
001-04	6.79993	1.96129	8.87854
001-05	8.22242	2.0124	10.6601
001-06	8.07236	2.0199	10.3604
001-07	7.89703	2.01375	10.3117
001-08	8.17514	2.00894	10.6099
001-09	8.22623	2.08661	11.2657
001-10	8.10876	2.15313	11.2628
001-11	7.81955	1.89411	9.54717
001-12	8.48482	2.17067	11.7105
001-13	7.63396	2.22743	10.4027
001-14	7.91341	2.11968	10.3084
002-01	7.96873	1.88004	9.94924
002-02	8.06404	2.12407	12.0651
002-03	7.759	1.99069	10.0025
002-04	8.76244	2.03576	11.8577
002-05	7.62253	1.95279	9.91181
002-06	5.2595	1.56561	5.12194
002-07	4.24841	1.35922	3.66318
002-08	7.80747	2.13754	10.6915
002-09	9.36563	2.30565	14.606
002-10	8.4905	2.11077	12.6671
002-11	8.07931	2.04367	10.6082
002-12	8.36067	2.19416	12.5407
002-13	3.97542	1.20838	2.94611
002-14	5.63684	1.57462	5.32309
002-15	5.39935	1.47897	4.92226
002-16	7.75701	2.10566	10.0892
002-17	4.98575	1.47418	4.423
002-18	8.62445	2.15242	12.5802
002-19	9.1527	2.19182	13.6792
002-20	5.437	1.45216	4.73355
002-21	4.96577	1.49161	4.4461
003-01	6.83012	1.77818	7.75551
003-02	7.76547	1.86811	9.76149
003-03	7.26381	1.87744	8.96407
003-04	5.9651	1.67199	6.1022
003-05	5.22927	1.53636	5.23514
003-06	7.68216	1.98464	9.9965
003-07	7.81808	1.88943	9.61295
003-08	6.80238	1.45898	6.79214
003-09	5.84283	1.57161	6.04583
003-10	6.35874	1.63717	6.85177
003-11	8.79284	2.04806	11.7095
003-12	6.56098	1.70704	7.60859
003-13	7.28038	1.87993	8.58844
003-14	8.31937	1.98496	10.935
003-15	7.28903	1.9398	8.72807
003-16	7.67868	1.88305	9.39608
003-17	6.58291	1.85408	7.49386
004-01	8.33083	1.94584	10.6096
004-02	8.40334	1.98491	11.2543
004-03	8.27241	2.01158	10.5594
004-04	7.97323	1.91491	10.1847
004-05	8.98715	1.97457	12.185
004-06	8.83475	1.95014	11.3983
004-07	8.2565	1.89796	10.4446
004-08	5.16994	1.47352	5.2019
004-09	8.03752	1.82737	9.85276
004-10	8.2697	2.06413	11.0965
004-11	8.82725	1.92547	11.3092
004-12	7.13943	1.78378	8.59634
004-13	7.07994	1.67343	7.58004
004-14	5.92687	1.50721	6.06119
004-15	7.09141	1.68833	8.0386
004-16	4.90844	1.37635	4.69632
004-17	4.71478	1.27827	3.9791
005-01	9.18403	2.20704	13.9908
005-02	9.24847	2.26954	13.9103
005-03	9.48962	2.2302	13.7578
005-04	9.625	2.26348	14.4407
005-05	9.53056	2.31463	14.4215
005-06	9.48628	2.31993	14.61
005-07	9.27276	2.3145	13.7584
005-08	7.26466	1.9103	9.14106
005-09	9.14271	2.20295	13.3562
005-10	9.46285	2.0837	13.2792
005-11	8.26544	2.01367	10.9365
005-12	8.33884	2.02072	11.0099
005-13	8.95443	2.17602	13.2732
005-14	8.61398	2.31328	12.5609
005-15	9.57177	2.23503	14.2247
005-16	7.41516	1.8352	8.65376
005-17	5.57944	1.59103	5.40788
005-18	3.9159	1.28436	3.14357
005-19	6.20819	1.71893	6.77004
005-20	8.39983	2.25007	11.6238
005-21	5.04089	1.41468	4.74833
005-22	4.92115	1.52132	4.75098
005-23	4.84047	1.4917	4.46734
006-01	7.89863	2.30735	10.9978
006-02	9.02846	2.16958	12.5773
006-03	5.51699	1.32402	4.72988
006-04	8.75719	2.17664	12.3148
006-05	6.26004	1.82797	7.954
006-06	9.15162	2.38307	14.0603
006-07	7.41835	1.97468	8.78674
006-08	7.49262	2.03453	9.8505
006-09	8.61646	2.29341	11.7595
006-10	7.61053	2.04833	10.374
006-11	7.81937	2.09257	10.0024
006-12	8.26847	2.16631	11.6656
006-13	9.18695	2.34692	13.8528
006-14	6.08589	1.7692	7.18301
006-15	4.95198	1.3952	4.45879
006-16	8.68099	2.26904	12.7227
006-17	8.76855	2.33291	13.1835
006-18	8.24554	2.30664	12.0196
006-19	9.15708	2.38322	13.9827
006-20	6.36359	1.63223	6.61303
006-21	7.92367	2.21213	11.2075
006-22	8.49352	2.25143	12.7727
006-23	8.67148	2.20983	12.2559
006-24	4.5602	1.35661	3.90577
006-25	5.41166	1.56029	5.18715
007-01	5.79384	1.58263	5.61284
007-02	9.13613	2.2256	13.1561
007-03	10.4201	2.29251	16.1813
007-04	9.92695	2.2019	14.5034
007-05	10.3468	2.23957	15.5523
007-06	10.0581	2.23017	14.8547
007-07	9.50374	2.16861	13.3329
007-08	6.62549	1.71849	7.32205
007-09	8.67496	2.10444	11.5361
007-10	8.14244	1.84234	9.69757
007-11	8.89891	2.14384	11.5889
007-12	9.50732	2.09989	13.1344
007-13	9.5922	2.06276	12.994
007-14	9.50747	2.29464	13.3736
007-15	8.05911	1.89816	9.9441
007-16	5.91262	1.59274	6.12538
007-17	5.78982	1.56575	6.08917
007-18	5.78982	1.56575	6.08917
007-19	5.24282	1.51802	4.74468
007-20	9.45684	2.18523	13.2819
007-21	5.899	1.59411	5.70154
007-22	6.61119	1.77042	6.86597
007-23	4.32022	1.21345	3.16372
007-24	5.23066	1.48283	4.64067
007-25	9.78554	2.04453	13.3151
007-26	4.51762	1.24248	3.39008
008-01	8.80671	2.32852	13.1581
008-02	8.115	2.08734	10.8251
008-03	9.54358	2.15306	13.3995
008-04	8.18193	2.24404	12.3177
008-05	8.54454	2.11154	11.5316
008-06	6.31386	1.75837	7.61704
008-07	7.85068	2.08581	10.6524
008-08	8.62135	2.20031	12.0133
008-09	6.60473	1.84141	8.20966
008-10	6.82513	1.79616	8.30618
008-11	8.63624	2.23625	12.5116
008-12	8.63393	2.13451	11.9023
008-13	8.83377	2.26704	12.8723
008-14	8.07958	2.1019	11.1846
008-15	8.60943	2.29312	12.7504
008-16	8.57481	2.26043	12.2619
009-01	6.86101	1.95773	7.82908
009-02	7.91833	2.33691	10.9429
009-03	9.15105	2.39481	13.9148
009-04	8.74723	2.33467	13.3649
009-05	9.40029	2.23037	13.4459
009-06	8.90034	2.23794	13.0696
009-07	8.93548	2.32062	13.7082
009-08	8.33727	2.26769	12.0949
009-09	5.35191	1.59633	5.62877
009-10	5.69774	1.56891	5.79999
009-11	8.44766	2.29607	12.345
009-12	7.24153	1.97874	9.48583
009-13	8.99099	2.39976	12.9749
009-14	8.35869	2.2096	11.5144
009-15	6.97305	1.98218	8.78305
009-16	7.57053	2.15827	10.6592
009-17	8.51173	2.22247	11.9754
009-18	8.87608	2.46381	13.3955
009-19	4.3531	1.32003	3.53521
009-20	5.14934	1.56212	4.95355
009-21	4.48182	1.29118	3.7039
009-22	5.66522	1.59707	5.68357
009-23	5.10388	1.51476	5.1344
009-24	7.6186	2.00913	9.11505
009-25	8.34196	2.24383	11.8943
009-26	5.63598	1.69522	6.43158
010-01	6.35861	1.7733	7.68255
010-02	7.59725	2.03653	10.1334
010-03	7.54082	2.08661	9.88815
010-04	7.75719	2.00419	10.2119
010-05	6.59778	1.84426	8.28573
010-06	7.46273	2.06857	9.59271
010-07	8.2781	2.17966	11.5027
010-08	7.78467	2.10204	10.8581
010-09	8.21416	2.14045	11.1028
010-10	6.22962	1.83213	7.76159
010-11	7.93754	2.12605	10.6791
010-12	8.03736	2.06847	10.7849
010-13	7.9317	2.13197	10.925
010-14	7.99491	2.17749	11.2885
011-01	8.21204	2.01358	11.2225
011-02	7.12766	1.93087	9.11864
011-03	8.60012	2.14332	12.2603
011-04	8.77851	2.14923	12.2851
011-05	9.09458	2.15264	12.7754
011-06	7.12456	1.95478	9.1377
011-07	6.22061	1.79317	7.42025
011-08	8.93907	2.13156	12.8345
011-09	7.63039	2.09856	11.1205
011-10	8.71778	2.31128	13.5274
011-11	6.44176	1.89556	8.2451
011-12	8.40089	2.17369	12.0852
011-13	4.50513	1.25126	3.76679
011-14	5.10985	1.38603	4.87128
011-15	7.78168	2.06006	10.5779
011-16	7.38175	2.13129	10.7357
011-17	6.17778	1.63212	6.52598
011-18	5.36511	1.53497	5.12635
011-19	7.46986	2.00907	9.37698
011-20	4.53515	1.34407	4.00421
011-21	4.42432	1.40572	3.78948
011-22	8.51033	2.23613	12.6485
011-23	8.51084	2.23913	12.6571
011-24	4.50543	1.32016	4.1354
011-25	7.78705	2.20033	10.7854
011-26	8.19953	1.98784	9.88984
011-27	5.47023	1.55763	5.57005
012-01	8.71388	2.2745	13.1871
012-02	8.4247	2.40367	13.3877
012-03	8.34568	2.32292	12.7634
012-04	8.69384	2.37717	13.1977
012-05	8.61698	2.31152	13.3414
012-06	7.98131	2.35319	11.7733
012-07	8.74833	2.41036	13.4583
012-08	8.7198	2.24854	12.9516
012-09	7.65799	2.09046	10.5602
012-10	7.61604	2.27832	11.8439
012-11	8.11256	2.21231	11.8392
012-12	8.90325	2.37399	13.7212
012-13	7.12442	2.09244	9.90326
012-14	8.21404	2.30197	12.2929
012-15	9.03864	2.33659	13.8609
012-16	8.03229	2.34214	12.0571
012-17	5.949	1.78141	7.21226
012-18	5.76055	1.72434	6.77038
012-19	5.4524	1.50588	5.70184
012-20	5.08664	1.50302	5.2469
012-21	6.00854	1.8382	7.79761
012-22	5.00943	1.51461	4.83984
013-01	8.43379	2.05167	11.3092
013-02	8.18701	2.06905	11.4174
013-03	8.28053	2.17	11.8983
013-04	8.62552	2.08617	11.6134
013-05	9.11227	2.2538	13.1433
013-06	8.63847	2.20568	12.0621
013-07	8.90305	2.18115	12.8215
013-08	8.79212	2.11965	12.1513
013-09	8.4751	2.21624	11.7551
013-10	7.76993	1.94333	9.74134
013-11	6.48318	1.88068	8.13089
013-12	7.21827	1.94319	8.52547
013-13	6.66641	1.76131	7.53195
013-14	7.11189	1.90864	8.59048
013-15	9.13277	2.24641	12.9933
013-16	7.62281	1.90428	9.32511
013-17	6.43221	1.79026	7.55252
014-01	7.73221	2.03556	10.2259
014-02	9.39517	2.26828	13.6171
014-03	9.14709	2.28715	13.5185
014-04	8.7592	2.30376	13.1611
014-05	8.20262	2.34695	11.6683
014-06	9.1785	2.23935	13.8806
014-07	8.92046	2.39168	13.4376
014-08	8.70189	2.17926	12.0933
014-09	8.44506	2.3907	12.9019
014-10	8.61208	2.15966	12.3186
014-11	8.11219	2.03853	10.7232
014-12	7.33417	1.87404	8.73881
014-13	9.12521	2.34705	14.0339
014-14	9.55107	2.30769	14.653
014-15	6.35814	1.79911	7.7494
014-16	7.05942	1.89602	8.85058
014-17	5.54421	1.64778	6.20031
014-18	5.55306	1.64655	6.20601
014-19	5.30799	1.53985	5.02138
014-20	8.36149	2.17039	11.8507
014-21	6.33451	1.85903	7.61424
014-22	6.27535	1.91016	7.85266
014-23	5.38243	1.50875	5.06894
014-24	5.16459	1.42218	4.83782
014-25	5.60669	1.65245	6.065
014-26	5.00515	1.45488	4.84674
014-27	4.85115	1.36258	4.69654
014-28	4.63143	1.41668	4.57462
014-29	7.86094	2.00421	9.02658
014-30	4.31976	1.1735	3.2568
014-31	5.30012	1.54216	5.24903
015-01	6.89116	1.88373	8.62043
015-02	6.69722	1.90062	7.98159
015-03	7.20783	2.05989	10.2146
015-04	7.65419	2.0645	10.2603
015-05	5.17876	1.39367	5.08566
015-06	8.28997	2.08261	11.2469
015-07	8.10323	2.16426	11.4001
015-08	6.83948	1.97663	8.44675
015-09	7.95713	1.97592	10.4863
015-10	7.08261	1.88595	8.59924
015-11	7.25904	2.07238	9.41883
015-12	8.18418	2.11051	11.4944
015-13	7.34656	2.03538	9.73098
015-14	8.01428	2.09956	11.0757
015-15	7.77442	2.11702	10.9109
016-01	7.27669	1.9555	9.40025
016-02	8.20955	2.20666	11.0632
016-03	8.64276	2.24536	11.7654
016-04	8.53961	2.34175	12.9911
016-05	5.95215	1.61782	6.72953
016-06	5.3736	1.44296	5.15023
016-07	5.06705	1.42425	4.50382
016-08	8.15448	2.17348	11.1955
016-09	8.69015	2.15526	12.077
016-10	8.54739	2.27332	12.6691
016-11	7.40844	2.04924	9.04129
016-12	7.92563	2.08108	9.97064
016-13	6.09538	1.57486	6.68154
016-14	8.37161	2.12001	11.468
016-15	8.59666	2.23391	12.7175
016-16	7.20869	2.03129	9.91936
016-17	8.85491	2.3075	12.9107
016-18	7.3192	1.96384	9.37317
017-01	7.30493	1.84727	8.9982
017-02	7.42547	1.9861	9.71469
017-03	7.75338	1.98024	10.3
017-04	7.72204	1.91049	9.86713
017-05	7.75923	1.92497	9.64653
017-06	7.37857	1.99383	9.57649
017-07	7.69943	2.04164	10.3103
017-08	7.71205	1.98805	10.2129
017-09	6.00867	1.6537	6.66816
017-10	6.19044	1.7652	7.57232
017-11	6.32208	1.72722	7.34121
017-12	8.35169	2.06228	11.583
017-13	7.40613	1.98613	9.27054
017-14	7.5957	2.01206	9.46243
018-01	9.00355	2.20799	13.106
018-02	8.2055	2.11357	10.9802
018-03	8.28064	2.13766	11.3939
018-04	8.87858	2.17925	13.4659
018-05	9.18691	2.23369	14.1876
018-06	9.38855	2.26335	14.7568
018-07	8.32797	1.96893	11.2891
018-08	8.29197	2.08508	11.8083
018-09	8.51376	2.13746	12.0336
018-10	8.01909	2.11105	10.6935
018-11	9.36401	2.33191	14.5837
018-12	7.05494	1.69501	7.82823
018-13	5.28993	1.34718	4.65888
018-14	8.65713	2.14928	12.2294
018-15	9.26854	2.32328	14.9758
018-16	8.4625	2.05662	11.8755
018-17	4.2268	1.20938	3.40484
018-18	6.67824	1.57839	7.37892
018-19	8.23511	2.0566	11.4785
018-20	8.83901	2.2069	13.481
018-21	2.88574	0.850154	1.61059
018-22	5.97705	1.7368	7.15952
018-23	5.9702	1.3445	5.17203
018-24	7.14849	1.78411	8.30711
019-01	8.40269	2.27212	12.9672
019-02	8.13579	2.26585	12.2389
019-03	7.97738	2.27872	11.3054
019-04	8.02838	2.17395	11.5323
019-05	7.40535	2.05352	10.7171
019-06	7.54834	2.12006	10.1105
019-07	7.77209	2.05488	10.7504
019-08	7.18604	2.03319	9.49217
019-09	8.0236	2.18955	11.7383
019-10	7.84555	2.13833	11.1633
019-11	7.89593	2.2558	12.101
019-12	8.75576	2.19423	12.6143
019-13	6.8917	1.99092	9.53894
019-14	7.07487	2.04194	9.99922
019-15	5.15256	1.31607	4.48463
019-16	7.56748	2.06845	10.7411
020-01	9.35185	2.31842	14.0126
020-02	8.58906	2.31423	13.4348
020-03	8.82305	2.26823	13.3852
020-04	9.055	2.38663	13.8674
020-05	7.22019	2.09883	9.995
020-06	6.95115	2.03355	9.47768
020-07	8.08056	2.14888	11.2203
020-08	7.16605	2.10547	10.3023
020-09	8.92063	2.23613	12.9878
020-10	8.28417	2.33826	12.8319
020-11	8.98608	2.35247	14.2038
020-12	9.21108	2.40039	14.1838
020-13	8.39462	2.1999	11.4926
020-14	8.22895	2.19112	11.7805
020-15	5.80219	1.9491	7.07142
020-16	8.28901	2.23234	11.4481
020-17	8.80908	2.30036	12.9247
020-18	5.56833	1.55222	5.4864
020-19	5.02314	1.2753	4.11737
020-20	5.04881	1.51235	5.02075
021-01	6.76374	1.79705	7.94876
021-02	6.70155	1.93153	8.60929
021-03	6.94087	1.88366	8.57121
021-04	6.86702	1.90385	8.74814
021-05	6.02894	1.79918	7.12911
021-06	6.56577	1.91295	8.83309
021-07	6.5675	1.80247	7.91812
021-08	6.63818	1.82753	8.06787
021-09	6.47166	1.84108	7.84602
021-10	6.47191	1.84273	7.83948
021-11	6.49326	1.79718	7.66131
021-12	5.79386	1.71776	6.43995
022-01	8.94893	2.29441	13.0166
022-02	8.98626	2.35283	13.6071
022-03	7.67863	1.94883	9.32816
022-04	8.18704	2.24256	11.5943
022-05	5.7305	1.8156	7.0458
022-06	7.65821	2.20219	10.2849
022-07	8.11029	2.11677	10.8607
022-08	7.83516	2.15858	11.3244
022-09	8.30384	2.25054	11.6366
022-10	7.86016	2.12219	10.8489
022-11	7.82515	2.24607	10.7339
022-12	9.16896	2.33198	13.6188
022-13	7.57661	2.02134	9.97898
022-14	8.25638	2.1015	10.6788
022-15	8.74978	2.33773	12.9557
022-16	7.58347	2.18169	10.9175
022-17	8.48345	2.15238	11.5232
022-18	5.62551	1.66254	6.02677
022-19	7.35351	1.97332	9.32074
022-20	8.63451	2.26052	12.4516
022-21	5.22995	1.37115	4.52794
022-22	5.63517	1.55098	5.41877
022-23	5.27868	1.51816	5.04087
022-24	5.03194	1.33808	4.25707
022-25	4.92494	1.42517	4.59883
023-01	4.61147	1.39539	3.94897
023-02	6.35813	1.64942	6.79017
023-03	6.88258	1.83229	8.2191
023-04	6.28489	1.82051	6.99923
023-05	6.71459	1.85007	7.56767
023-06	7.22681	1.84424	8.16741
023-07	7.03696	1.86265	8.36198
023-08	6.51819	1.68582	6.93741
023-09	7.43784	1.92548	8.92797
023-10	6.6267	1.79174	7.72309
023-11	7.28746	1.84313	8.7665
023-12	6.90812	1.79327	8.00221
023-13	5.46136	1.42831	5.05558
023-14	5.64887	1.52347	5.70841
023-15	5.67856	1.70325	6.09267
023-16	5.34109	1.46409	4.99173
024-01	7.84025	2.09058	10.3212
024-02	6.49033	1.88301	7.77075
024-03	6.50487	1.81711	7.64353
024-04	8.42695	2.16744	11.9774
024-05	7.10506	2.01605	9.29234
024-06	6.3441	1.99998	8.17913
024-07	5.6846	1.6135	6.24196
024-08	7.19548	1.96753	9.25672
024-09	7.56804	2.0811	9.83749
024-10	6.6097	1.85693	7.13683
024-11	7.92582	2.10786	10.4497
024-12	7.96257	2.09546	11.2386
024-13	6.83905	1.90156	7.5228
024-14	7.12841	1.99107	8.66547
024-15	7.88689	2.07387	10.5271
024-16	8.43039	2.09515	11.4172
024-17	4.48721	1.52971	4.13881
024-18	5.2362	1.5367	5.04012
025-01	7.51826	1.85938	8.86178
025-02	7.07347	1.89746	7.96274
025-03	6.80651	1.66197	7.31216
025-04	6.79274	1.78489	7.33951
025-05	7.31916	1.84101	8.64657
025-06	3.81759	1.14085	2.85066
025-07	4.40037	1.24233	3.59094
025-08	6.49581	1.65839	6.76864
025-09	6.87264	1.71102	7.48525
025-10	6.90072	1.76047	7.70291
025-11	7.5051	1.8053	8.89977
025-12	5.74744	1.56678	6.04689
025-13	7.49729	1.8158	8.61359
025-14	6.84675	1.80527	7.7904
025-15	3.8745	1.14386	2.95751
025-16	6.55788	1.83262	6.66763
025-17	6.70398	1.88339	7.58104
025-18	5.55273	1.47648	5.3293
025-19	5.78247	1.5154	5.68018
026-01	7.62021	1.90149	9.30721
026-02	7.65489	1.96401	10.6713
026-03	8.39668	2.09085	11.0425
026-04	7.8787	1.92611	9.68132
026-05	8.52058	1.99403	11.1295
026-06	8.39544	1.98145	11.0774
026-07	7.06795	1.77831	7.99656
026-08	6.0479	1.62043	6.384
026-09	7.35697	1.91059	9.06615
026-10	6.19913	1.50062	5.71769
026-11	7.75666	1.89294	9.4797
026-12	3.87422	1.10851	2.49339
026-13	7.54703	1.73039	8.63409
026-14	6.98573	1.81473	7.50072
026-15	5.9972	1.44318	5.48026
026-16	7.51522	1.85951	9.52329
026-17	6.13795	1.575	6.62588
027-01	8.27108	2.16135	11.5301
027-02	9.07021	2.32889	13.6823
027-03	8.53477	2.21912	12.2644
027-04	8.66548	2.16806	12.279
027-05	9.01754	2.27518	13.3079
027-06	8.18405	2.21006	10.88
027-07	8.99523	2.31693	13.7507
027-08	7.85856	2.10265	9.79318
027-09	8.85457	2.17888	12.4753
027-10	7.42924	1.96756	9.43324
027-11	7.77144	2.00586	9.99495
027-12	8.49261	2.13739	11.804
027-13	6.35083	1.75778	7.64869
027-14	7.38378	1.94005	9.54849
027-15	6.03556	1.65867	6.62485
027-16	6.20494	1.68916	6.83474
027-17	8.07955	2.11341	11.3853
028-01	7.32256	1.90711	8.97712
028-02	7.21944	1.93743	9.25809
028-03	8.46621	2.0898	11.2432
028-04	8.03143	1.97051	10.2449
028-05	8.61268	2.12807	11.9067
028-06	7.31046	1.84716	8.82116
028-07	7.74557	2.04947	9.53565
028-08	7.21899	1.85358	8.3172
028-09	8.3617	2.09873	11.2504
028-10	7.82654	1.97024	10.196
028-11	8.43279	2.0385	11.2128
028-12	8.22955	2.14054	11.1475
028-13	8.68026	2.04822	11.3251
028-14	8.35871	2.06879	11.6373
029-01	7.42981	1.99959	9.5087
029-02	7.60341	2.11642	10.4984
029-03	7.66895	2.1326	10.7018
029-04	7.63469	2.08887	9.8587
029-05	6.13246	1.7051	7.28872
029-06	6.13246	1.7051	7.28872
029-07	7.2088	1.94994	8.92715
029-08	7.68104	2.0411	10.2827
029-09	7.64258	2.04522	10.6612
029-10	7.92479	2.07662	10.8169
029-11	7.41764	2.08465	10.1333
029-12	6.18662	1.75551	7.5972
029-13	7.48678	2.02371	9.92106
029-14	4.62194	1.2658	3.79756
029-15	7.10443	2.04606	9.14533
029-16	6.68541	2.04781	8.31654
030-01	8.19876	2.08507	11.1407
030-02	8.26189	2.2715	12.6583
030-03	8.80942	2.23488	13.2365
030-04	8.48349	2.16518	11.6102
030-05	7.51301	2.11055	10.6685
030-06	8.48549	2.16152	11.9239
030-07	7.91222	2.05723	10.4327
030-08	8.16319	2.17927	11.0149
030-09	8.61583	2.18217	12.1299
030-10	7.69952	2.12168	10.1303
030-11	5.7178	1.58844	6.38546
030-12	7.47853	1.92454	9.48013
030-13	7.65881	2.01909	10.0743
030-14	8.51543	2.21407	12.3029
030-15	8.79416	2.18358	12.4918
030-16	5.97287	1.52089	6.35339
031-01	8.71845	2.02542	11.5901
031-02	8.06529	1.946	10.8384
031-03	8.36365	1.96445	10.7095
031-04	5.48696	1.4668	5.46455
031-05	7.05905	1.74243	7.9861
031-06	8.27074	2.01861	10.7116
031-07	7.50016	2.00758	9.49867
031-08	7.85773	1.78714	9.36432
031-09	8.0714	1.86667	10.3466
031-10	7.81084	1.9671	9.8775
031-11	5.61596	1.47895	5.56568
031-12	5.1402	1.42808	4.79121
031-13	4.7968	1.32054	4.00753
031-14	7.64687	1.8444	9.21764
031-15	7.78676	1.94911	9.40218
031-16	7.0095	1.73652	7.89087
031-17	7.6497	1.7922	9.55906
032-01	9.73061	2.33518	14.7036
032-02	10.004	2.32886	14.7861
032-03	9.47564	2.36524	14.2754
032-04	9.92316	2.35586	15.4659
032-05	9.40909	2.18755	13.6171
032-06	9.63805	2.35692	14.5686
032-07	9.46321	2.36584	14.9682
032-08	9.45345	2.29609	14.3982
032-09	8.92594	2.16781	12.4571
032-10	10.0864	2.37061	15.4253
032-11	8.80659	2.06404	11.9971
032-12	9.04175	2.26063	13.3321
032-13	5.31141	1.51508	4.88027
032-14	5.31141	1.51508	4.88027
032-15	6.42144	1.6833	6.24699
032-16	7.94114	1.97696	10.3893
032-17	4.88019	1.32311	4.09305
032-18	6.73908	1.71167	7.42588
032-19	5.56718	1.4224	5.23273
032-20	5.56718	1.4224	5.23273
032-21	4.44093	1.15905	3.14914
032-22	4.87731	1.35432	4.24278
032-23	5.83753	1.61061	5.90344
033-01	6.80528	1.6947	7.39847
033-02	5.98804	1.41919	5.72809
033-03	9.07006	2.077	12.7855
033-04	9.92263	2.28693	14.722
033-05	9.64135	2.20388	14.4537
033-06	8.73284	2.1137	11.3982
033-07	8.3539	1.83316	10.1912
033-08	9.96831	2.08292	13.5885
033-09	9.2739	2.23918	13.0465
033-10	8.49282	1.95848	11.3029
033-11	9.82492	2.20316	13.9243
033-12	8.99836	2.03147	12.146
033-13	9.66253	2.15138	13.7056
033-14	9.91725	2.23613	14.6391
033-15	9.56602	2.29227	13.4055
033-16	8.1517	1.7748	9.27823
033-17	5.60859	1.44029	4.4104
033-18	9.51378	2.11645	13.2194
033-19	4.83272	1.15582	3.35786
033-20	4.24766	1.13031	2.95934
033-21	8.34443	1.89924	10.6878
034-01	8.18413	2.22081	11.8462
034-02	6.19075	1.74837	7.09877
034-03	7.68595	2.11087	10.2124
034-04	6.90108	1.90186	8.66898
034-05	8.20239	2.08279	11.3067
034-06	7.09751	2.07133	8.85395
034-07	6.3889	2.01803	8.50915
034-08	7.8359	2.09768	10.6603
034-09	5.66727	1.68262	6.28955
034-10	7.58365	2.11983	10.2549
034-11	7.55713	2.06713	10.0783
034-12	7.67401	1.96805	10.0094
034-13	6.4997	1.89603	7.69961
034-14	4.05738	1.13977	3.09934
034-15	8.30754	2.07746	11.6118
034-16	7.57652	2.09846	10.2169
034-17	6.69954	1.87706	8.19159
034-18	7.01595	1.79083	8.01537
034-19	6.28162	1.86847	7.59788
034-20	8.02145	2.17015	11.1331
035-01	7.36593	2.05273	9.81669
035-02	7.40088	1.93109	8.48905
035-03	5.7421	1.59639	6.26213
035-04	7.11107	1.89474	8.90292
035-05	5.73711	1.61981	6.38516
035-06	4.45841	1.2726	3.47968
035-07	8.61095	2.21276	11.7563
035-08	8.74408	2.19909	12.8201
035-09	8.56746	2.11874	11.8008
035-10	8.58232	2.16615	12.1598
035-11	8.32287	1.98208	10.8713
035-12	8.61192	2.24497	12.2724
035-13	8.52572	2.20033	12.3305
035-14	8.81874	2.18739	12.8557
035-15	8.23448	2.13883	11.6908
035-16	7.65762	2.0694	10.0972
035-17	8.48884	2.20869	11.6067
035-18	6.76553	1.90217	7.60242
035-19	8.33883	2.194	12.3242
035-20	5.09881	1.511	4.46465
035-21	7.18241	1.87134	8.66472
035-22	5.56139	1.47626	5.35714
035-23	5.25703	1.63196	5.23653
035-24	4.57427	1.30859	3.63406
035-25	4.87818	1.48516	4.71999
036-01	6.58389	1.77023	7.64088
036-02	7.7123	2.02268	9.42517
036-03	8.36076	2.08583	11.1471
036-04	8.54148	1.97596	10.7186
036-05	7.64445	2.14681	10.0077
036-06	8.87597	2.05945	11.7252
036-07	4.99613	1.34996	4.43247
036-08	5.45972	1.40415	5.4141
036-09	6.46601	1.71536	6.99061
036-10	7.28898	1.86625	8.36688
036-11	8.11407	2.07797	10.777
036-12	7.59146	2.00052	9.63568
036-13	5.46347	1.38171	5.10011
036-14	7.91465	1.95777	10.1274
036-15	7.94991	1.96616	10.0058
036-16	6.55581	1.89614	7.39654
036-17	8.238	2.11042	10.6632
036-18	6.59853	1.82183	7.81038
037-01	7.29253	2.13164	9.67441
037-02	7.22006	1.94064	8.9871
037-03	6.97235	1.84532	8.32204
037-04	7.65985	1.99818	10.0306
037-05	7.10706	1.95202	9.38732
037-06	8.17222	1.9817	10.1616
037-07	6.55419	1.8174	7.33241
037-08	6.83888	1.90743	8.59568
037-09	6.50289	2.00898	7.65262
037-10	6.11927	1.78135	6.71927
037-11	6.55698	1.90131	7.92086
037-12	7.11893	2.05072	9.13697
037-13	6.21225	1.86425	7.35081
037-14	7.59366	2.17506	10.55
038-01	4.55041	1.3358	3.84207
038-02	7.53605	1.97115	10.0334
038-03	9.02289	2.24144	12.8236
038-04	7.6276	2.04163	9.40831
038-05	8.27002	2.18277	11.3149
038-06	7.56773	1.88594	9.02525
038-07	7.42413	1.81372	8.70285
038-08	7.46195	1.81476	8.68382
038-09	5.50775	1.48556	5.18972
038-10	5.59311	1.51454	5.48885
038-11	7.58944	2.02774	9.64055
038-12	8.38698	2.12292	11.5072
038-13	8.36839	2.20439	11.1098
038-14	8.54964	2.20843	11.8003
038-15	8.87588	2.25717	12.7441
038-16	9.12175	2.03577	12.0639
038-17	9.5193	2.24512	13.7257
038-18	5.70264	1.46966	5.62327
038-19	8.91963	2.23455	12.8117
038-20	7.3583	1.93696	8.69497
038-21	5.49566	1.38766	4.86418
038-22	5.09343	1.38639	4.34772
039-01	8.43932	2.10985	11.3074
039-02	8.38828	2.1829	11.988
039-03	7.6113	1.7808	8.03482
039-04	8.37859	2.15812	11.9211
039-05	7.71474	2.04358	10.3687
039-06	8.03782	2.00581	10.2316
039-07	8.62008	2.10891	11.6355
039-08	8.80693	2.13146	12.0439
039-09	8.65379	2.09331	11.6958
039-10	7.7578	1.95008	9.83273
039-11	5.96038	1.70294	6.6386
039-12	8.77154	2.22731	12.6895
039-13	8.01661	2.09149	10.4795
039-14	8.66348	2.17016	12.2492
039-15	7.45075	1.96976	9.55944
039-16	7.96007	2.14625	10.7963
040-01	10.2025	2.39496	16.2186
040-02	9.59205	2.31308	14.7156
040-03	9.70036	2.30219	14.271
040-04	6.31271	1.65761	6.27788
040-05	8.71782	2.15779	13.0479
040-06	10.3049	2.36406	16.1552
040-07	10.478	2.33399	15.9869
040-08	8.6579	2.1119	10.8762
040-09	9.31048	2.20808	13.4461
040-10	8.71671	2.18912	12.9488
040-11	8.00639	2.03015	10.8932
040-12	8.94526	2.06882	12.7584
040-13	5.38702	1.46996	4.87682
040-14	7.55881	1.77231	8.56843
040-15	5.7805	1.57126	5.47639
040-16	9.53612	2.15298	13.438
040-17	9.53401	2.3386	15.0534
040-18	8.84742	2.15835	11.2785
040-19	9.36594	2.25553	13.4652
040-20	10.014	2.37107	15.8645
040-21	5.0412	1.48678	4.62781
040-22	6.01771	1.72756	6.3704
040-23	7.34022	1.8007	8.7231
040-24	8.75596	2.20823	12.09
041-01	8.04407	2.02166	10.5641
041-02	6.98678	1.80196	8.15758
041-03	7.39773	2.015	9.0149
041-04	8.26552	1.96731	10.5872
041-05	8.68095	2.01875	11.5408
041-06	7.34291	1.78108	8.3507
041-07	7.15955	1.87616	8.26388
041-08	7.88607	1.89363	9.77522
041-09	7.65734	1.85005	9.65317
041-10	7.43757	1.87157	8.79824
041-11	8.24068	1.89741	10.5186
041-12	8.23595	2.00199	10.8118
041-13	7.36608	1.88407	9.18985
041-14	5.37667	1.51966	5.6733
041-15	5.19809	1.58059	5.86831
041-16	7.92483	1.96413	10.165
042-01	8.5388	2.17456	12.1996
042-02	8.8537	2.1688	12.4204
042-03	8.09206	2.05956	10.7028
042-04	7.01689	1.85906	8.62413
042-05	8.89016	2.20133	13.1108
042-06	8.52831	2.10852	12.2078
042-07	8.82273	2.24245	13.0311
042-08	8.93704	2.24306	13.2443
042-09	8.54643	2.11734	11.9997
042-10	8.82594	2.10158	12.3653
042-11	5.46189	1.51832	4.98263
042-12	7.31406	1.84284	8.47457
042-13	8.76867	2.19764	12.6264
042-14	9.14355	2.19147	13.2108
042-15	8.06198	1.91392	9.40757
042-16	7.30988	1.8387	8.8324
043-01	9.23207	2.25266	14.0004
043-02	5.49311	1.43693	4.94889
043-03	9.17742	2.08752	12.5991
043-04	9.64204	2.28405	14.9523
043-05	9.03408	2.18279	12.9884
043-06	9.15725	2.04853	12.8152
043-07	7.09499	1.83734	7.96085
043-08	7.57187	1.88639	9.7445
043-09	5.63206	1.43657	5.05945
043-10	8.59127	2.10146	11.7052
043-11	9.65158	2.29599	14.9114
043-12	9.34286	2.30429	14.3939
043-13	7.15808	1.70443	8.30983
043-14	9.32183	2.20033	13.3198
043-15	8.13616	1.95777	10.4771
043-16	8.87297	2.12042	11.7293
043-17	6.1132	1.54785	6.3159
043-18	7.18379	1.71457	8.29851
044-01	8.30132	2.02633	11.7948
044-02	8.76861	2.0993	12.6356
044-03	8.42983	2.0324	11.4241
044-04	8.60058	2.03354	11.6149
044-05	9.38533	2.1196	13.2342
044-06	7.15533	1.79044	8.61782
044-07	8.63028	2.06556	11.8728
044-08	6.04901	1.56026	6.31357
044-09	7.76499	1.94351	9.74854
044-10	8.77319	1.95843	11.7198
044-11	8.76541	2.15643	11.8974
044-12	8.50746	2.08372	11.1715
044-13	4.6851	1.27441	3.72636
044-14	5.97208	1.62897	6.60979
044-15	5.67694	1.39083	4.31823
044-16	7.46344	1.87734	9.19095
044-17	7.78266	2.09942	10.1985
044-18	9.05818	2.14094	12.504
044-19	4.70929	1.37122	3.94929
044-20	5.76279	1.54442	5.52134
044-21	5.76149	1.58802	6.12034
044-22	7.0417	1.71271	7.25175
044-23	8.42692	1.97875	11.3336
044-24	5.55649	1.49099	5.15796
045-01	7.57831	1.904	9.70551
045-02	6.77964	1.70361	7.37129
045-03	8.21827	2.01491	10.8247
045-04	8.75366	2.18555	12.6259
045-05	6.5389	1.77762	7.72389
045-06	7.95968	2.05275	10.6104
045-07	8.93577	2.18977	13.0881
045-08	6.81473	1.73975	7.65074
045-09	8.6301	2.07147	11.9504
045-10	8.51031	2.10021	11.7114
045-11	8.38794	2.08962	11.3035
045-12	8.45043	1.98218	11.1871
045-13	4.8293	1.41922	4.33326
045-14	4.71249	1.33531	4.06943
045-15	8.37662	2.23003	11.8307
045-16	8.50463	2.13735	11.1849
045-17	8.04079	1.93998	10.1204
045-18	8.82346	2.07287	12.3321
046-01	7.69212	1.96817	10.1623
046-02	8.99228	2.23913	13.2471
046-03	8.3525	2.11015	11.5581
046-04	7.57463	1.97398	10.4921
046-05	8.74184	2.17477	12.493
046-06	8.71668	2.16876	12.6412
046-07	8.41508	2.09257	11.3883
046-08	6.71845	1.85632	7.30388
046-09	8.57343	2.19317	12.2846
046-10	8.26298	2.08382	11.3078
046-11	8.37348	2.20694	12.1877
046-12	7.57484	1.9052	8.92225
046-13	6.72627	1.71186	6.57723
046-14	5.77506	1.51251	5.71811
046-15	8.43595	2.07172	11.0035
046-16	8.27882	2.1049	10.7558
046-17	8.63337	2.15236	12.024
047-01	7.46063	2.0342	9.98361
047-02	8.52449	2.06116	11.6202
047-03	8.93187	2.19759	12.9521
047-04	8.69597	2.16436	12.2843
047-05	8.99548	2.08644	12.4817
047-06	8.84023	2.14901	12.5053
047-07	8.85344	2.08977	12.1968
047-08	8.32894	2.12736	11.6822
047-09	5.69227	1.57794	5.5253
047-10	7.36755	1.90713	9.18653
047-11	8.43153	2.13163	11.3497
047-12	8.12798	2.16832	11.0047
047-13	8.10976	2.10223	10.9988
047-14	8.02578	2.06266	9.94719
047-15	8.19462	2.06968	11.4562
047-16	5.36128	1.50441	5.78405
047-17	5.45511	1.56025	6.00292
047-18	8.19299	2.08123	10.3985
047-19	8.67038	2.24621	12.6145
048-01	8.74052	2.10528	11.7801
048-02	7.7885	1.99349	10.358
048-03	8.13109	2.03292	10.8835
048-04	5.8432	1.6644	6.64483
048-05	8.86974	2.02884	11.9556
048-06	8.10525	2.1007	11.1572
048-07	8.63018	2.18527	11.9153
048-08	8.47701	2.18009	11.5507
048-09	8.47701	2.18009	11.5507
048-10	7.34801	1.86193	9.09219
048-11	5.2596	1.32319	4.48118
048-12	8.30339	2.16289	10.6647
048-13	8.67578	1.93094	11.3633
048-14	8.39204	2.09241	11.9512
048-15	5.95237	1.64896	6.7006
048-16	7.47138	1.89927	9.13942
048-17	7.97171	2.10105	9.9101
048-18	4.91564	1.29546	4.11026
048-19	4.84936	1.29715	3.81
048-20	8.93605	2.15027	12.5527
048-21	5.52731	1.48825	5.07854
048-22	5.59609	1.56033	5.95788
048-23	8.59469	1.96066	11.2218
048-24	5.2193	1.45729	4.6125
049-01	5.22843	1.35855	4.4736
049-02	8.69223	2.06394	12.0883
049-04	4.99442	1.33936	3.92106
049-05	8.82489	1.94521	11.6338
049-06	8.39146	2.0354	11.5518
049-07	7.05691	1.66783	7.58538
049-08	8.7624	2.09946	12.4217
049-09	8.35665	2.07492	11.485
049-10	8.79454	2.03572	12.1572
049-11	8.53633	1.91077	10.7749
049-12	7.82103	1.86347	9.78308
049-13	8.82064	2.03611	12.0183
049-14	8.48214	2.01345	11.4162
049-15	4.33475	1.08301	2.762
049-16	5.12051	1.29555	4.04759
049-17	4.71835	1.2253	3.41354
049-18	5.33497	1.38863	4.37532
049-19	5.50283	1.40422	5.03236
049-20	6.69224	1.64337	7.01321
049-21	7.21213	1.81047	8.94165
050-01	4.65874	1.17071	3.52206
050-02	8.23119	2.0213	11.0269
050-03	5.56572	1.49199	4.90291
050-04	8.35878	2.05306	11.2125
050-05	7.5174	1.88313	8.63812
050-06	7.26681	1.90835	8.68106
050-07	7.79972	2.0122	9.95916
050-08	4.43958	1.31276	3.7574
050-09	9.00719	2.09241	12.6585
050-10	8.27335	2.03631	11.2402
050-11	8.51327	2.09474	11.9323
050-12	8.27891	2.02447	11.1528
050-13	5.65644	1.61405	5.65023
050-14	8.8731	2.06695	12.0446
050-15	6.5138	1.58955	6.61386
050-16	5.3434	1.49803	4.75135
050-17	6.79557	1.70795	7.76006
050-18	8.202	1.98817	10.4687
050-19	7.80455	2.00358	10.0274
050-20	8.47007	1.94603	11.0905
050-21	7.94586	2.02389	10.6734
051-01	7.68484	1.99166	9.79483
051-02	8.74214	2.19734	12.5205
051-03	8.26826	2.10596	11.1387
051-04	5.25485	1.50105	4.87849
051-05	4.84365	1.58371	4.57084
051-06	8.01412	2.14512	11.0353
051-07	9.11221	2.23919	13.4546
051-08	6.64624	1.7964	7.74714
051-09	8.5196	2.25422	11.6763
051-10	7.79247	2.16145	9.79137
051-11	6.49051	1.8351	7.67275
051-12	7.31616	1.96382	9.3061
051-13	6.46277	1.74277	7.37679
051-14	8.72695	2.21131	12.3349
051-15	5.13268	1.21137	4.24531
051-16	7.96083	2.07195	10.6277
051-17	4.69202	1.38631	4.0719
051-18	8.15757	2.17051	10.8488
051-19	7.79375	1.95601	9.85083
051-20	4.91823	1.14937	3.78519
051-21	8.71461	2.03284	11.3893
051-22	8.41785	2.17334	11.8457
052-01	8.16323	2.26315	11.4068
052-02	8.31203	2.21291	11.9915
052-03	7.92047	2.06728	10.2895
052-04	5.98121	1.57767	5.67098
052-05	6.01464	1.55343	6.10896
052-06	8.06442	2.15668	10.7633
052-07	4.37696	1.25151	3.33749
052-08	8.90303	2.04769	12.2002
052-09	5.54821	1.58958	5.13012
052-10	8.66021	2.18146	12.5039
052-11	8.43451	2.10976	11.5502
052-12	8.75925	2.24532	12.4297
052-13	7.88837	2.10144	10.6538
052-14	5.14758	1.38915	4.60343
052-15	5.76871	1.63751	6.17202
052-16	6.00229	1.66148	6.78164
052-17	8.91183	2.25108	12.7628
052-18	7.4985	1.91739	9.22889
052-19	7.7078	2.05621	10.2331
052-20	9.18788	2.27836	13.6936
052-21	8.47955	2.21383	12.1204
052-22	7.97805	2.25729	10.8866
052-23	8.09744	1.99622	10.592
053-01	7.07051	1.90385	8.75067
053-02	8.77415	2.27523	12.8826
053-03	8.72597	2.2966	13.0047
053-04	8.40614	2.18616	11.7955
053-05	7.15746	2.00272	9.75981
053-06	7.52416	2.01822	10.3335
053-07	8.72184	2.05994	11.5662
053-08	8.06276	2.06083	10.7139
053-09	5.09622	1.41888	4.65658
053-10	9.18403	2.31658	14.0184
053-11	9.10028	2.16436	12.6066
053-12	8.28911	2.09082	10.4808
053-13	9.01978	2.26015	13.0592
053-14	8.11609	2.17661	11.7164
053-15	7.83157	2.14145	9.91382
053-16	8.83451	2.18378	12.2705
053-17	7.54415	1.98287	9.07054
053-18	8.52476	2.13476	11.8182
054-01	8.01943	2.10235	10.7544
054-02	9.21233	2.05997	12.3022
054-03	8.33597	2.15087	11.4315
054-04	6.97197	2.03866	9.36537
054-05	8.07942	2.03555	10.6854
054-06	7.81295	2.05462	10.2016
054-07	4.69549	1.32763	3.77386
054-08	8.19055	2.19739	11.4315
054-09	8.08583	2.13457	10.8234
054-10	8.6921	2.20688	12.4187
054-11	8.60013	2.02666	11.5788
054-12	7.69371	2.18845	10.0442
054-13	6.87613	1.85385	8.42498
054-14	3.99679	1.17666	3.19729
054-15	8.34272	2.16132	11.6014
054-16	4.48745	1.19418	3.43626
054-17	7.37063	1.85882	8.14667
054-18	4.922	1.26949	4.15064
054-19	7.80353	2.10532	10.1669
054-20	7.5668	1.97656	8.85831
054-21	6.83301	1.85964	8.18374
054-22	8.16723	2.08386	11.2073
055-01	8.38176	2.11041	11.4538
055-02	8.83672	2.22544	13.2226
055-03	9.08628	2.32637	13.6446
055-04	8.69956	2.21829	12.4071
055-05	8.76515	2.28297	12.4948
055-06	7.94174	2.06557	10.6745
055-07	6.74427	1.86494	8.27371
055-08	8.73718	2.18191	12.6761
055-09	5.85532	1.73922	6.67622
055-10	5.0953	1.49396	4.71922
055-11	8.82206	2.28165	12.9487
055-12	8.48393	2.25728	12.3926
055-13	8.42302	2.02581	10.7958
055-14	7.28494	1.95232	9.30271
055-15	7.27764	1.91899	9.14232
056-01	9.10341	2.37992	13.8789
056-02	8.72725	2.28704	12.9656
056-03	8.59169	2.29572	12.3403
056-04	8.8224	2.1821	12.5052
056-05	8.4266	2.20755	11.916
056-06	9.2753	2.38369	14.004
056-07	8.84783	2.21287	12.7587
056-08	7.22394	1.96708	9.36099
056-09	7.35535	1.94992	9.59129
056-10	6.13277	1.79883	7.53367
056-11	8.50899	2.21962	12.1558
056-12	6.07861	1.67992	6.73914
056-13	8.42777	2.22858	12.144
056-14	8.85296	2.3935	13.9676
056-15	6.40757	1.87738	8.04717
056-16	6.0103	1.58877	5.93492
056-17	9.09714	2.27512	13.3215
056-18	7.54374	2.11034	10.8153
056-19	8.62724	2.21524	12.1451
056-20	6.20838	1.69537	6.65343
056-21	8.33437	2.28111	11.2184
056-22	8.42255	2.2832	12.3998
057-01	8.62118	2.07746	11.308
057-02	8.18097	1.97202	10.5217
057-03	7.96409	2.04804	10.3459
057-04	7.26238	1.88294	8.91334
057-05	8.06834	1.92376	10.2349
057-06	8.36363	2.00639	10.9812
057-07	7.83081	1.9967	9.9554
057-08	9.20775	2.11043	12.9038
057-09	7.24113	1.98652	8.8836
057-10	4.77077	1.36572	4.25271
057-11	5.3106	1.51173	5.23631
057-12	8.29576	2.0985	11.5098
057-13	4.96605	1.40991	4.48436
057-14	7.50765	1.8021	8.58092
057-15	7.31343	1.8232	8.54009
058-01	9.4773	2.26244	13.5062
058-02	10.5669	2.34391	15.4133
058-03	9.19325	2.05414	12.0852
058-04	7.37581	1.48691	7.34527
058-05	10.1706	2.10483	14.1153
058-06	6.38805	1.49077	5.28148
058-07	9.39362	2.1464	12.6202
058-08	9.29613	2.15264	12.3707
058-09	10.1389	2.24067	15.0743
058-10	9.91448	2.22124	14.4075
058-11	8.67965	1.98816	10.819
058-12	9.80727	2.34642	15.0518
058-13	9.05945	1.98936	12.1306
058-14	8.17811	2.0021	10.5625
058-15	9.23231	1.96395	11.7717
058-16	5.56806	1.32318	4.48147
058-17	8.50458	1.92065	10.545
058-18	10.4542	2.14644	14.7831
058-19	6.58256	1.60148	6.2586
058-20	5.89239	1.30545	4.69798
059-01	6.2087	1.47511	6.09345
059-02	8.41464	1.92096	10.3087
059-03	8.5998	1.90746	10.2031
059-04	8.25025	1.91225	10.0437
059-05	7.91019	1.91633	9.48408
059-06	5.70054	1.4103	5.06685
059-07	8.10414	1.90111	9.94491
059-08	7.48674	1.75133	8.37866
059-09	8.33394	1.9812	10.6292
059-10	9.14792	1.92185	11.6564
059-11	8.44008	1.79477	10.0721
059-12	6.71308	1.75879	7.19532
059-13	7.77671	1.82468	9.24011
059-14	7.23474	1.89143	8.52176
059-15	9.11571	2.04463	12.4371
060-01	8.32777	2.15501	11.4943
060-02	9.02503	2.10221	12.2543
060-03	8.06212	2.00893	10.3732
060-04	6.90042	1.81127	8.1977
060-05	8.84889	2.2662	12.8229
060-06	7.30314	1.82754	8.94003
060-07	8.73662	2.25048	12.5822
060-08	8.25025	2.28713	11.5381
060-09	8.33409	2.17039	11.6677
060-10	8.38609	2.14061	11.5749
060-11	7.78893	2.07653	10.369
060-12	8.63304	2.23348	12.401
060-13	4.45171	1.22152	3.48255
060-14	7.78529	1.96536	9.06584
060-15	8.04558	2.22782	10.4698
060-16	6.83452	1.81716	8.20648
060-17	7.90022	2.11034	10.5668
060-18	8.28284	2.13734	11.4906
061-01	7.91029	2.10283	10.5192
061-02	8.66365	2.34421	12.5413
061-03	9.01186	2.28536	13.4131
061-04	7.51608	2.08319	10.4544
061-05	9.34778	2.38534	14.5263
061-06	9.20733	2.26078	13.3333
061-07	9.16963	2.25437	13.5361
061-08	9.54095	2.35019	14.5112
061-09	8.70695	2.34448	12.9689
061-10	8.5556	2.25543	12.8041
061-11	9.39935	2.31545	13.4428
061-12	8.54342	2.17924	11.4695
061-13	7.41948	1.97125	9.58243
061-14	5.69433	1.6287	5.82094
061-15	5.1055	1.45232	4.64919
061-16	7.56574	1.9852	9.71437
061-17	8.1022	2.17979	10.6932
061-18	8.21586	2.22475	11.0511
061-19	4.96239	1.39428	4.39601
061-20	4.84571	1.37775	3.97372
061-21	4.56395	1.36063	3.82525
061-22	5.08622	1.51083	5.01146
061-23	9.30485	2.11466	12.7096
061-24	8.41585	2.10355	11.2909
062-01	9.31364	2.24507	13.5915
062-02	9.20189	2.1853	13.6149
062-03	8.44761	2.29608	11.9648
062-04	9.21721	2.2391	13.0846
062-05	9.37343	2.29395	14.7121
062-06	9.42942	2.26313	14.243
062-07	9.31854	2.3334	13.6517
062-08	9.51374	2.23171	13.6791
062-09	8.30035	1.95557	10.1061
062-10	9.70751	2.25939	14.7699
062-11	6.6493	1.63451	6.98892
062-12	8.55571	2.14009	11.9905
062-13	9.96478	2.31658	15.2199
062-14	4.92278	1.29657	3.83234
062-15	5.67941	1.63935	5.51342
062-16	8.60101	2.1648	12.0112
062-17	8.91758	2.18503	12.1944
062-18	8.21131	1.96383	10.4325
063-01	8.37606	1.99388	11.3718
063-02	8.15478	1.95962	10.8278
063-03	8.16706	1.99486	10.6848
063-04	9.17313	2.06593	13.0725
063-05	8.06854	1.98766	10.0331
063-06	9.00176	2.06087	12.4247
063-07	8.65707	1.97271	11.2847
063-08	6.87442	1.65591	7.29035
063-09	8.59711	2.05648	11.3956
063-10	8.30109	1.82019	10.0341
063-11	7.46524	1.77897	8.23033
063-12	9.15261	1.98513	11.9939
063-13	7.89236	1.93682	9.40505
063-14	8.82643	1.91934	11.1997
063-15	6.19146	1.63881	6.53717
063-16	5.53707	1.46225	4.98354
063-17	7.80923	1.82677	9.07165
063-18	7.0562	1.76068	8.33415
063-19	4.45714	1.23111	3.376
063-20	8.31167	2.01223	10.693
063-21	9.26527	2.05334	12.6278
064-01	7.51379	2.15844	10.149
064-02	8.51819	1.9823	10.9825
064-03	7.17002	2.11149	9.91036
064-04	7.49586	2.07159	10.2773
064-05	7.8224	2.17349	10.6761
064-06	8.27744	2.22739	12.299
064-07	4.7779	1.14965	3.41744
064-08	8.6455	2.2034	12.4031
064-09	7.82222	2.2381	11.1
064-10	7.78929	2.10993	10.0627
064-11	7.56412	2.00051	9.68136
064-12	7.69429	2.08678	10.219
064-13	7.0122	1.66292	7.58486
064-14	8.25625	2.13629	11.0701
065-01	7.67868	2.11058	10.7429
065-02	7.12134	2.08764	9.10355
065-03	7.03231	1.98666	9.02889
065-04	7.72344	2.17241	10.9577
065-05	7.1397	1.93152	9.10139
065-06	7.19151	1.9891	9.26674
065-07	7.51738	2.06285	10.1405
065-08	6.80164	1.76144	7.86838
065-09	6.92684	2.07561	8.85661
065-10	6.37876	1.78289	7.16094
065-11	7.12339	2.07821	9.67783
065-12	7.1957	2.16116	9.66576
065-13	7.99265	2.09209	10.8508
065-14	6.98149	1.89801	8.32826
066-01	7.16674	1.9585	8.50509
066-02	7.20889	1.89815	8.52382
066-03	7.54948	1.95774	9.44829
066-04	7.47168	1.98476	9.40996
066-05	7.25316	1.99668	8.88731
066-06	7.81462	1.99709	10.218
066-07	7.69029	2.13433	10.0718
066-08	6.96883	1.9398	8.4152
066-09	8.20349	2.12246	11.3094
066-10	7.19903	1.94432	8.81467
066-11	6.34745	1.7242	6.50303
066-13	7.53053	2.06292	10.1235
066-14	7.75933	2.07454	10.0948
067-01	8.56153	2.3589	13.362
067-02	8.78267	2.47956	13.5814
067-03	7.85183	2.21222	10.8235
067-04	8.74933	2.44462	13.9994
067-05	8.76789	2.32893	13.0663
067-06	8.90944	2.40708	13.776
067-07	8.86391	2.32607	13.0907
067-08	8.45655	2.34696	12.6595
067-09	8.89052	2.48156	14.095
067-10	6.14568	1.59264	6.55022
067-11	7.87174	2.08807	11.1247
067-12	8.45662	2.17937	12.184
067-13	8.10486	2.17365	11.1028
067-14	8.45352	2.35256	12.6673
067-15	6.89915	1.96879	9.02201
067-16	7.91913	2.03612	11.2861
067-17	8.06456	2.23005	11.2459
067-18	8.78755	2.29361	12.8136
068-01	8.07959	2.08704	10.4451
068-02	7.39026	1.97356	9.70186
068-03	8.37237	2.02721	11.0801
068-04	8.97688	2.1561	12.6178
068-05	7.27459	1.73646	8.21835
068-06	7.82512	1.93682	9.75655
068-07	8.98985	2.11046	12.4606
068-08	7.03494	1.73686	7.87984
068-09	8.5141	2.15392	11.4918
068-10	5.93308	1.43691	5.67819
068-11	7.82982	1.97895	10.1566
068-12	8.27091	1.98771	10.4525
068-13	9.14895	2.0277	12.7072
068-14	8.41146	2.07029	11.4117
068-15	5.98013	1.55515	6.39006
068-16	5.88007	1.49401	5.78449
068-17	7.56445	2.0409	9.5903
069-01	9.93257	2.30936	14.9581
069-02	9.76173	2.24214	14.4829
069-03	9.93563	2.27894	14.8111
069-04	10.2322	2.45787	17.0681
069-05	8.39907	2.13586	11.9694
069-06	10.2675	2.28373	15.1708
069-07	6.26902	1.58563	5.83788
069-08	9.07861	2.27581	13.157
069-09	8.87305	2.07791	12.0578
069-10	10.3266	2.33009	15.7348
069-11	9.6066	2.27476	14.11
069-12	7.69386	1.79352	9.35477
069-13	10.2197	2.37689	16.0108
069-14	6.06911	1.5958	5.67092
069-15	9.89991	2.38679	15.0738
069-16	10.4543	2.51959	17.2978
069-17	4.17589	1.10462	2.98835
069-18	9.58456	2.3415	14.0753
069-19	8.7581	2.08186	11.6364
070-01	7.94177	2.06558	10.4576
070-02	5.52419	1.63485	5.34305
070-03	7.16937	1.87096	8.61188
070-04	7.85785	2.0565	10.6515
070-05	8.21068	2.03509	10.8095
070-06	7.02561	1.78709	8.11118
070-07	8.26235	2.1315	11.5316
070-08	7.37282	1.98257	9.74961
070-09	7.6702	1.94313	9.82421
070-10	8.33695	2.08362	11.6504
070-11	7.99623	2.10073	10.5551
070-12	8.02581	2.0095	10.5305
070-13	8.21921	1.88361	10.0743
070-14	6.39227	1.79497	6.84734
070-15	5.19959	1.30365	3.84832
070-16	7.08108	1.74871	7.5598
070-17	8.06137	2.07078	10.839
070-18	8.16018	2.07754	10.8373
071-01	7.00197	1.69294	7.63175
071-02	7.84969	1.89312	9.55682
071-03	7.83923	1.90767	9.98762
071-04	5.72313	1.49455	5.61774
071-05	5.88482	1.49193	5.61285
071-06	7.47381	1.70679	8.46663
071-07	7.62575	1.93505	9.86876
071-08	7.83482	1.96098	9.7199
071-09	7.89451	1.79339	9.30782
071-10	7.62779	1.96095	9.67561
071-11	7.07473	1.70963	8.10629
071-12	5.53938	1.4501	5.31615
071-13	6.54733	1.50895	6.61202
071-14	7.96484	1.85637	9.90198
071-15	7.07653	1.92484	8.06869
071-16	5.31803	1.47729	5.14695
072-01	7.26939	2.09478	9.75315
072-02	7.67012	2.1575	10.3629
072-03	6.00377	1.81287	7.2721
072-04	6.31919	1.95181	8.37847
072-05	7.0375	2.07313	9.43412
072-06	8.08223	2.16268	10.5107
072-07	7.94879	2.14789	11.0309
072-08	7.80026	2.21885	11.2355
072-09	7.44117	2.03332	9.87827
072-10	7.12459	2.07459	9.12057
072-11	7.2974	2.13821	9.99607
072-12	7.75049	2.11953	10.3268
072-13	7.79809	2.02865	9.57894
072-14	7.68842	2.12856	9.78768
072-15	7.53192	2.06455	10.0261
073-01	7.58361	1.9462	9.61783
073-02	8.46891	2.17937	11.8228
073-03	7.97147	2.10205	10.4056
073-04	6.2187	1.69268	6.98302
073-05	7.90119	2.10737	10.997
073-06	7.45511	1.95518	9.47122
073-07	7.99004	2.02681	10.7082
073-08	7.39549	1.76369	8.12671
073-09	8.05838	1.94349	9.61571
073-10	8.64683	2.15889	11.9317
073-11	8.57315	2.13433	11.9687
073-12	6.14867	1.64199	6.7282
073-13	7.91782	2.04298	10.0977
073-14	8.81732	2.2337	12.6847
073-15	8.22459	2.08963	11.1074
073-16	7.1987	1.91064	8.3451
073-17	8.67008	2.23956	12.4395
073-18	6.01482	1.66174	7.01408
074-01	5.73004	1.57112	5.68654
074-02	4.45638	1.20611	3.376
074-03	5.51188	1.489	5.21448
074-04	5.80675	1.46148	5.27883
074-05	8.29698	2.13293	10.732
074-06	8.64888	2.27179	12.1816
074-07	8.97201	2.32311	13.8866
074-08	8.39152	2.08128	11.5418
074-09	7.97461	2.16235	11.254
074-10	5.5805	1.59765	5.51584
074-11	6.88807	1.82901	7.93959
074-12	8.16316	2.02809	10.7116
074-13	5.48377	1.48933	5.05884
074-14	8.66305	2.26605	11.7535
074-15	8.20834	2.23021	12.1103
074-16	8.39659	2.13136	11.4289
074-17	7.71522	1.95191	9.73911
074-18	8.38008	2.17409	12.0465
074-19	8.88212	2.05665	12.1718
074-20	6.74925	1.87763	8.56191
074-21	6.31174	1.86254	6.74718
074-22	6.94664	1.80569	8.13674
074-23	8.95356	2.15522	12.6126
074-24	8.12875	2.21818	11.3457
074-25	8.09736	2.25575	10.8242
075-01	6.4718	1.82598	7.72464
075-02	7.61579	2.05671	9.97783
075-03	7.49275	2.08938	9.27013
075-04	7.49681	1.99465	9.31346
075-05	7.54472	2.10489	9.98651
075-06	7.7223	2.068	10.1935
075-07	6.59673	1.83569	7.25209
075-08	7.49081	1.95099	9.37396
075-09	6.50928	1.91637	8.25553
075-10	6.55191	1.96454	7.44433
075-11	6.5187	1.76385	7.27878
075-12	6.94786	1.90616	8.63069
076-01	6.31318	1.73328	7.2525
076-02	7.04428	1.92018	8.44975
076-03	8.30969	1.82301	9.98361
076-04	7.3425	1.90461	8.95411
076-05	7.7597	1.98523	10.1649
076-06	7.69941	2.06254	9.79703
076-07	6.70336	1.70644	7.91455
076-08	6.81394	1.77545	7.95854
076-09	6.8703	1.91	8.15339
076-10	7.78175	2.04218	10.0268
076-11	7.66414	2.03227	9.68474
076-12	7.2956	1.98179	9.03702
076-13	7.30452	1.93108	9.00568
076-14	6.6247	1.93386	7.84339
077-01	5.44584	1.65137	5.29032
077-02	9.15533	2.50086	15.1668
077-03	8.17575	2.19752	11.3943
077-04	8.82388	2.33535	12.9254
077-05	9.88892	2.39236	15.0481
077-06	8.8666	2.41216	12.9314
077-07	7.68249	2.08466	10.107
077-08	8.96866	2.29566	13.1082
077-09	9.86459	2.38009	15.0404
077-10	9.68441	2.44582	14.7344
077-11	5.31643	1.49379	4.74406
077-12	8.68505	2.35998	13.1707
077-13	9.91513	2.35019	14.643
077-14	6.38742	1.66195	6.71107
077-15	6.75964	1.7924	8.12374
077-16	8.5467	2.26206	12.7433
077-17	9.67511	2.37765	14.7391
077-18	9.88187	2.3918	14.8052
077-19	8.63966	2.15554	11.3246
077-20	6.65842	1.79627	7.81235
077-21	8.37542	2.10655	11.3055
078-01	9.07118	2.35924	12.8953
078-02	9.71435	2.30815	13.8683
078-03	9.85654	2.31972	14.5564
078-04	8.22214	2.13801	11.0284
078-05	9.98508	2.39827	15.4022
078-06	8.57088	2.28483	12.799
078-07	9.00197	2.28763	12.9423
078-08	9.22076	2.36221	14.2997
078-09	8.62149	2.26923	12.5001
078-10	9.25348	2.26333	13.061
078-11	7.44514	2.01185	9.549
078-12	7.6792	2.0765	10.3485
078-13	7.84061	2.13622	10.8582
078-14	9.29239	2.3455	13.2646
078-15	7.84899	1.99078	8.98572
078-16	6.07295	1.59016	6.5497
078-17	8.27559	2.34141	12.5084
078-18	6.46516	1.74276	7.13119
078-19	9.0703	2.15547	12.3972
078-20	6.90756	1.94494	8.40905
078-21	6.90756	1.94494	8.40905
078-22	4.44661	1.45529	4.21454
078-23	5.77782	1.70325	5.82881
078-24	5.31066	1.52049	5.29452
078-25	5.97891	1.55987	6.17865
079-01	3.0599	0.697098	1.25146
079-02	5.23057	1.61983	4.92103
079-03	6.56324	1.87436	7.75587
079-04	8.43885	2.0575	11.6586
079-05	8.4691	2.10766	12.0614
079-06	7.75169	2.06135	10.153
079-07	6.69162	1.75957	7.43724
079-08	6.78252	1.98998	8.44539
079-09	6.85094	1.94358	8.37162
079-10	7.78984	2.00256	9.75915
079-11	7.78159	2.14158	10.599
079-12	7.44585	1.84439	9.25224
079-13	7.94807	1.96178	9.91694
079-14	8.79687	2.09691	12.0782
079-15	7.66673	1.925	9.29878
079-16	7.92091	1.99974	10.3496
079-17	7.7727	2.10508	10.7414
079-18	7.88324	1.98223	10.4167
079-19	7.79754	1.97643	10.0688
079-20	7.05772	1.71477	8.37272
079-21	7.98707	2.14656	10.7052
079-22	7.22619	1.67037	8.11888
080-01	7.91542	2.01792	10.3056
080-02	7.12892	1.95522	8.37644
080-03	6.67022	1.86196	8.05582
080-04	8.11358	2.19975	11.5562
080-05	8.54463	2.22636	12.1157
080-06	5.55433	1.42725	5.22809
080-07	7.54354	2.19833	10.5566
080-08	8.22295	2.13738	10.4851
080-09	6.89099	1.93179	8.89198
080-10	7.78555	2.14967	10.3173
080-11	8.1289	2.1289	10.9053
080-12	8.52289	2.2154	12.0832
080-13	7.12732	1.99881	8.54373
080-14	8.13129	2.10482	11
080-15	4.59305	1.34447	4.05096
080-16	6.62799	1.81356	7.44164
080-17	8.49862	2.14938	11.5266
080-18	8.31888	2.1883	11.6742
080-19	7.7108	2.09899	9.97436
080-20	8.27425	2.23924	11.6721
081-01	7.91428	2.20862	10.4822
081-02	8.60147	2.29312	12.2254
081-03	7.82243	2.22741	10.2603
081-04	7.81137	2.11092	10.2517
081-05	6.02901	1.80511	7.35949
081-06	8.41065	2.12602	10.8845
081-07	8.75499	2.24583	12.5634
081-08	7.56788	2.03348	9.84097
081-09	8.42436	2.13071	11.1292
081-10	7.8024	2.20296	10.5015
081-11	8.60481	2.1679	11.9548
081-12	7.90763	2.13088	10.8046
081-13	6.75282	1.88077	7.96953
081-14	7.76029	2.15892	10.3944
082-01	5.22767	1.5111	5.41674
082-02	7.17641	1.92849	8.5808
082-03	7.43445	1.8754	9.03999
082-04	7.93655	2.0097	9.5353
082-05	8.23199	1.80296	9.66961
082-06	7.29913	1.95086	8.43521
082-07	7.03654	1.87908	8.52746
082-08	7.33688	1.70931	7.95471
082-09	5.43741	1.53307	5.34828
082-10	7.42304	1.91375	8.76322
082-11	7.82973	1.9103	9.58669
082-12	8.02013	1.99084	9.973
082-13	8.10409	1.91391	9.8984
082-14	7.6303	1.85001	9.26009
082-15	6.76372	1.77812	7.13346
082-16	7.63922	1.93083	9.24342
082-17	5.54381	1.48561	5.57735
082-18	7.07181	1.85636	8.42298
082-19	7.18616	1.98839	9.3267
082-20	7.18165	1.8247	8.14449
082-21	6.76598	1.8084	7.64297
083-01	7.08707	1.84447	8.2156
083-02	7.46869	1.84493	8.89912
083-03	7.60379	1.90479	9.53734
083-04	8.30735	1.99386	10.8064
083-05	8.08872	1.94743	10.1652
083-06	7.5482	2.01617	9.54968
083-07	7.7374	1.9628	9.77861
083-08	7.96583	1.99973	10.1055
083-09	8.0404	1.9763	10.5206
083-10	7.60418	1.90201	9.27631
083-11	7.95652	1.91673	10.1734
083-12	5.33727	1.51985	5.04611
083-13	4.34715	1.13077	3.02234
083-14	7.53398	1.85306	8.88451
083-15	6.72363	1.64815	6.9821
083-16	7.87576	2.04046	9.59712
084-01	7.34732	1.84743	8.68063
084-02	6.00304	1.6318	6.64861
084-03	7.96127	2.04569	10.4436
084-04	6.03799	1.68826	6.81285
084-05	7.71469	1.88979	8.78143
084-06	7.89238	2.02673	9.60012
084-07	7.55742	1.89299	9.2912
084-08	7.90878	1.99758	9.96614
084-09	9.20785	2.16122	12.643
084-10	8.22298	2.16129	11.9868
084-11	8.0003	1.95098	9.69923
084-12	8.38982	2.02031	10.9562
084-13	8.9393	2.03558	12.0924
084-14	5.28978	1.45947	4.62954
084-15	7.85376	2.052	10.7149
084-16	6.07195	1.66945	7.11906
084-17	8.17991	2.14677	10.7636
084-18	8.5152	2.17087	11.4193
084-19	8.33018	2.01922	10.8606
085-01	7.71145	2.01174	10.0623
085-02	6.83525	1.74827	7.23419
085-03	8.38847	2.07859	11.3692
085-04	6.79927	1.80202	8.19028
085-05	7.04053	1.74523	8.03184
085-06	8.23188	2.0275	10.7874
085-07	7.19028	1.99452	9.57631
085-08	7.81977	1.96678	9.78822
085-09	7.62002	2.11532	10.3703
085-10	7.61296	2.04736	10.0912
085-11	7.41184	2.02064	9.93073
085-12	7.00381	1.79427	7.70397
085-13	8.05297	2.0837	10.8283
085-14	7.97911	2.02392	10.1857
085-15	7.50831	1.89519	8.48769
085-16	4.62575	1.22392	3.68799
085-17	7.68774	1.9849	9.02358
085-18	7.06629	1.88953	8.58473
085-19	6.13779	1.66847	6.68256
085-20	5.88916	1.55094	6.00771
085-21	5.25619	1.4609	5.07561
085-22	7.0831	1.79036	7.59935
085-23	5.57221	1.46415	5.00648
085-24	4.94872	1.29029	4.20471
086-01	8.39974	2.11825	11.7153
086-02	8.41487	2.17135	11.6656
086-03	8.34502	2.11415	10.6826
086-04	7.89578	2.0452	10.4961
086-05	7.74373	2.03441	9.95758
086-06	7.13552	1.89247	8.93842
086-07	6.36008	1.85646	7.41796
086-08	6.96579	1.95527	8.50796
086-09	6.32064	1.80743	7.32562
086-10	7.64641	2.04497	10.4159
086-11	7.9974	2.1089	10.3252
086-12	8.04352	2.00567	10.3949
086-13	8.30996	2.20627	11.7715
086-14	6.41304	1.83542	7.56908
086-15	7.59346	1.91646	9.57852
087-01	5.40948	1.51434	5.41889
087-02	4.02065	1.1556	2.8871
087-03	6.00845	1.63139	6.40015
087-04	8.45162	2.01583	10.3143
087-05	9.3201	2.12267	12.3054
087-06	8.42228	1.99313	10.3102
087-07	7.78938	1.97851	10.0485
087-08	8.94777	2.13474	12.4103
087-09	4.75884	1.12598	3.57858
087-10	8.93636	2.12832	12.376
087-11	8.18367	2.05796	10.5933
087-12	8.17609	2.11109	10.5486
087-13	8.76015	2.09161	11.8922
087-14	6.39841	1.746	7.28726
087-15	6.45127	1.72398	7.33911
087-16	8.08482	2.08002	10.9651
087-17	4.97844	1.22005	3.86505
087-18	7.56315	2.0406	9.07843
087-19	7.74206	2.09612	10.5326
087-20	7.55376	1.91928	9.38213
087-21	7.85497	1.83758	8.39329
087-22	4.97925	1.28319	4.23256
087-23	7.26109	1.83218	8.79888
088-01	7.6767	2.16185	10.0632
088-02	7.1701	1.8844	8.62029
088-03	8.35652	2.06492	10.4112
088-04	7.60835	1.90432	9.55684
088-05	8.25496	2.043	10.9875
088-06	8.29927	2.05565	10.8043
088-07	8.09202	2.02165	10.2612
088-08	6.18194	1.65849	6.57495
088-09	8.01163	1.96343	9.83375
088-10	8.32604	2.01579	10.9525
088-11	7.09327	1.81158	8.15801
088-12	6.88856	1.87843	8.04861
088-13	7.34741	2.10143	9.21762
088-14	6.82874	1.78119	8.31245
088-15	8.36549	2.07886	11.6307
088-16	6.48089	1.60213	7.02116
088-17	7.51929	1.91651	9.42828
088-18	6.62625	1.90796	8.37131
089-01	4.94492	1.25844	3.88485
089-02	8.1485	1.98957	10.3657
089-03	6.9209	1.78985	8.06474
089-04	7.84934	1.98562	10.6337
089-05	6.34865	1.64961	6.9411
089-06	7.79555	1.99382	9.8119
089-07	7.81892	2.02424	9.81032
089-08	6.28181	1.64115	6.5478
089-09	7.74213	1.92712	9.35802
089-10	7.53852	1.84713	9.12239
089-11	8.20282	1.94904	10.319
089-12	6.19676	1.54007	6.3664
089-13	7.69212	1.80244	9.14579
089-14	7.91933	2.04797	10.0842
089-15	3.1584	0.893361	1.75643
089-16	6.78448	1.62138	6.30191
089-17	7.62555	1.94253	9.35591
089-18	7.3297	1.84483	8.1593
089-19	6.86279	1.77258	7.81539
089-20	7.53303	1.82116	8.87749
089-21	4.79019	1.23419	3.62571
090-01	8.05897	2.08975	10.3927
090-02	7.83466	1.96194	9.34553
090-03	4.97836	1.27825	4.10594
090-04	7.82448	2.03937	10.3372
090-05	7.12046	1.89495	8.83076
090-06	8.41279	2.10056	11.1125
090-07	8.59651	2.06095	11.3879
090-08	5.82883	1.58673	6.24738
090-09	8.12178	2.05628	10.4987
090-10	7.58265	2.04462	9.55907
090-11	8.72802	2.14049	12.0579
090-12	7.78695	2.0419	9.56526
090-13	8.1107	2.14625	11.0881
090-14	7.09758	1.8649	8.28423
090-15	7.179	1.80824	7.67019
090-16	6.29765	1.65677	6.89837
090-17	8.60318	2.04745	11.3455
090-18	8.56784	2.04401	10.4053
090-19	6.06224	1.60718	7.01454
090-20	7.9266	2.04424	10.322
090-21	7.31644	1.9884	8.95739
090-22	8.30955	2.17429	11.8203
091-01	7.92764	2.06271	10.4356
091-02	7.64036	1.93056	9.23049
091-03	7.63493	2.06188	9.9293
091-04	7.7866	2.10302	10.684
091-05	7.63369	1.886	8.9172
091-06	6.28206	1.72745	7.41735
091-07	6.08763	1.71548	6.88731
091-08	7.53195	1.90303	9.09427
091-09	6.91352	1.95595	8.45224
091-10	7.52739	1.84749	8.64024
091-11	7.31321	1.98022	8.94553
091-12	7.8196	2.01592	10.5522
091-13	7.12577	1.9514	8.72811
091-14	7.75458	2.07727	10.5183
092-01	5.20406	1.23459	4.18197
092-02	7.81799	2.03888	10.4104
092-03	6.98127	1.91941	8.41315
092-04	7.45306	1.92388	9.11076
092-05	7.66687	1.90737	9.16294
092-06	8.43469	2.01061	10.5999
092-07	7.88324	2.11994	10.9018
092-08	7.73625	1.84254	8.5231
092-09	7.89089	2.1313	9.81422
092-10	8.33889	1.94276	9.75169
092-11	7.50752	1.95203	9.1687
092-12	7.07244	1.83437	8.32713
092-13	8.05333	1.97841	10.2479
092-14	8.05232	2.02921	10.1812
092-15	4.6878	1.21397	3.56119
092-16	5.27246	1.36228	4.62097
092-17	7.71749	1.98747	9.61015
092-18	7.4172	1.87518	8.55236
092-19	7.64955	2.07388	9.76916
092-20	8.04568	2.10891	10.7358
092-21	6.77976	1.70655	7.9053
093-01	8.20156	2.06597	10.8044
093-02	6.08799	1.72775	7.63042
093-03	7.93864	1.9588	9.64427
093-04	7.43317	1.74476	7.7025
093-05	7.13249	1.86313	8.25793
093-06	7.79822	1.98182	9.88235
093-07	7.65439	1.92399	9.24284
093-08	7.24197	1.78738	8.19212
093-09	7.41285	1.9983	9.08651
093-10	7.57404	1.96422	9.18577
093-11	7.38806	1.81688	8.07513
093-12	7.70732	1.91941	9.15806
093-13	7.70428	1.92246	9.15477
093-14	7.22355	1.77225	8.18173
093-15	5.9623	1.59531	6.27418
093-16	7.68056	1.883	8.61825
093-17	6.27597	1.56761	6.75804
093-18	7.37927	1.94073	9.38474
093-19	7.13231	1.84632	8.43679
094-01	6.3124	1.80469	7.73759
094-02	7.93754	2.14099	11.5813
094-03	7.92075	2.04155	10.3452
094-04	7.70847	2.01181	10.3754
094-05	7.90168	2.14585	10.7247
094-06	6.21739	1.79307	7.64617
094-07	7.5347	1.81119	9.16949
094-08	7.10751	2.03028	9.00201
094-09	7.79875	2.03978	10.252
094-10	7.50165	1.9937	9.81395
094-11	7.63326	2.08648	10.4558
095-01	6.74693	2.15142	9.47414
095-02	6.33816	1.80625	7.37198
095-03	6.9481	1.85014	8.38851
095-04	7.06774	2.00131	9.89272
095-05	8.22843	2.19669	12.0892
095-06	7.04696	1.88901	9.51944
095-07	7.22944	2.02711	9.63747
095-08	7.31624	2.06862	9.98178
095-09	7.54862	2.21002	10.6699
095-10	7.5467	2.11334	10.5001
095-11	8.09885	2.14985	11.4269
095-12	6.31494	1.8525	7.47306
095-13	7.73521	2.1398	10.6973
095-14	7.43907	1.94149	9.35297
095-15	6.21398	1.86674	7.08158
096-01	6.95993	1.84709	8.44062
096-02	7.80506	2.01502	9.78698
096-03	7.80802	1.8571	9.36767
096-04	6.39449	1.80817	7.14473
096-05	7.93443	1.85212	9.56746
096-06	7.19873	1.71904	7.9449
096-07	5.86779	1.64362	6.45877
096-08	7.67251	1.75809	8.47575
096-09	7.25182	1.73985	8.42747
096-10	7.72311	1.82001	9.3306
096-11	8.1871	1.95729	10.6973
096-12	7.62119	1.8568	9.06978
096-13	5.9436	1.63491	6.45651
096-14	7.07949	1.76019	7.74753
096-15	7.53286	1.77424	8.49998
097-01	4.50052	1.33854	3.5755
097-02	8.67208	2.11425	12.0495
097-03	8.17459	2.0453	10.9107
097-04	4.82164	1.43481	4.09648
097-05	7.00871	2.0246	9.79064
097-06	8.14676	1.88722	10.3713
097-07	5.17058	1.4791	4.61342
097-08	8.3253	2.00871	11.0375
097-09	6.54961	1.68532	7.08063
097-10	6.98736	1.85868	7.51072
097-11	8.24733	2.05069	10.6742
097-12	8.78797	2.04076	11.8614
097-13	8.8251	1.98732	11.6682
097-14	7.9449	1.81711	9.67019
097-15	7.66678	1.8562	9.34665
097-16	7.57337	1.91051	8.54114
097-17	5.11119	1.61106	4.9167
097-18	4.71095	1.4376	4.02897
097-19	7.7642	1.97078	9.99023
097-20	5.12338	1.45174	4.42369
097-21	5.99469	1.53617	5.75797
097-22	6.81973	1.73425	7.54687
097-23	8.19878	2.02825	11.1978
098-01	5.90831	1.65306	6.61776
098-02	8.68327	2.00993	11.4996
098-03	6.70531	1.89186	8.57498
098-04	8.24181	2.23817	12.134
098-05	8.60987	2.25492	12.5599
098-06	7.93711	2.1266	11.0184
098-07	7.18423	2.04259	9.99892
098-08	7.72599	2.08342	10.1794
098-09	8.55279	2.10521	11.7561
098-10	8.13483	2.23745	11.7006
098-11	7.14922	1.94913	9.36504
098-12	6.95981	2.03713	8.63865
098-13	7.63335	2.08152	10.1078
098-14	7.98776	2.10473	10.8638
098-15	4.59942	1.38051	4.07842
098-16	4.44537	1.17049	3.32542
098-17	5.61879	1.74221	6.34444
098-18	6.94255	1.97298	8.32541
098-19	8.13419	2.15863	11.2983
098-20	8.11104	2.13269	11.2116
098-21	6.2899	1.66765	7.24402
098-22	5.98985	1.66684	6.86937
099-01	8.68097	2.32897	13.2308
099-02	8.99995	2.24955	12.9215
099-03	8.15257	2.13485	10.3497
099-04	8.39388	2.35681	12.1461
099-05	9.10381	2.41513	13.9828
099-06	8.54715	2.26042	12.245
099-07	7.38641	2.15278	9.7164
099-08	7.23647	2.047	9.00359
099-09	8.86059	2.302	12.9728
099-10	8.76476	2.32295	12.8057
099-11	7.80112	2.17043	11.3
099-12	8.60619	2.24211	12.5112
099-13	6.60614	2.00524	7.66257
099-14	7.37742	1.99607	9.57218
099-15	6.32624	1.76038	7.49607
099-16	8.53188	2.3172	12.2602
099-17	6.05691	1.70471	6.71856
099-18	9.42407	2.35302	14.206
099-19	7.56461	1.97579	9.58052
100-01	8.11842	2.18175	11.4794
100-02	6.89988	1.93079	9.10543
100-03	8.13648	2.03857	10.8268
100-04	7.80547	2.02254	10.3684
100-05	8.08799	2.14787	11.3134
100-06	7.07536	2.03704	8.94528
100-07	7.63577	2.06937	10.4697
100-08	8.17808	2.09444	11.1225
100-09	8.52876	2.08532	11.4739
100-10	6.81235	1.94015	8.95091
100-11	7.4449	2.0207	9.94212
100-12	7.5974	2.07443	10.0304
100-13	6.50779	1.68462	6.71231
100-14	5.56484	1.63549	6.50696
100-15	6.88636	1.98685	8.33451
100-16	6.58393	1.84654	7.40585
100-17	6.66934	1.85234	8.44938
100-18	6.72356	1.93692	7.90707
100-19	5.6238	1.62018	6.63201
101-01	7.89961	2.33189	11.8085
101-02	8.73512	2.20033	12.2858
101-03	9.33114	2.23031	12.5356
101-04	6.19365	1.85832	8.17054
101-05	8.45159	2.22448	12.0258
101-06	7.65127	2.10971	10.3887
101-07	8.90614	2.38576	12.9011
101-08	9.79904	2.57253	16.062
101-09	8.61428	2.33644	12.9378
101-1	5.8609	1.71888	6.64946
101-10	9.46683	2.51194	15.0681
101-11	8.78662	2.27539	12.5789
101-12	9.32333	2.41191	14.1074
101-13	9.60785	2.51522	14.824
101-14	8.78908	2.3792	12.6393
101-15	9.04939	2.36791	13.5541
101-16	5.99781	1.74885	6.85568
101-17	9.39956	2.33199	14.1336
101-18	8.91142	2.37987	12.8488
101-19	9.48616	2.40327	14.2552
101-20	9.3953	2.41338	14.0502
101-21	8.89363	2.13107	11.4736
101-22	5.48205	1.56287	5.57017
101-23	5.38532	1.64949	5.64787
101-24	6.00129	1.72344	7.19207
101-25	5.90631	1.55692	5.95799
102-01	8.02003	2.15258	11.4033
102-02	7.48395	1.98477	9.84847
102-03	8.36363	2.30498	12.6104
102-04	8.84225	2.21758	12.8833
102-05	8.89389	2.30508	13.4187
102-06	8.79216	2.30814	13.3915
102-07	7.96354	2.16219	10.6258
102-08	7.15085	1.92859	8.60922
102-09	6.99529	1.94367	8.94292
102-10	8.0526	2.22527	11.7839
102-11	8.88591	2.26954	13.3751
102-12	8.26311	2.18268	11.3256
102-13	8.28409	2.28774	12.068
102-14	8.41599	2.16701	12.1023
102-15	9.31723	2.39223	14.5972
102-16	6.10154	1.68356	7.03583
102-17	7.25268	1.93316	8.73087
102-18	7.63382	2.0656	10.672
102-19	6.68569	1.8742	7.54744
102-20	6.47805	1.7423	7.83538
102-21	5.91337	1.74056	7.17638
103-01	5.26497	1.48732	4.86134
103-02	8.8908	2.29973	13.2708
103-03	8.53785	2.28211	12.5293
103-04	7.92982	2.05263	10.4986
103-05	5.30819	1.39194	4.75433
103-06	8.69316	2.21351	12.4779
103-07	8.41241	2.3122	12.1964
103-08	6.27849	1.81623	7.377
103-09	7.6198	2.17546	10.7802
103-10	8.49031	2.14962	11.2369
103-11	7.36266	2.0991	9.20469
103-12	7.26372	1.95748	8.44202
103-13	8.18476	2.23336	11.755
103-14	8.01483	2.22771	10.9614
103-15	6.42743	1.88612	8.07629
103-16	6.42622	1.88521	8.06778
103-17	7.4226	2.11181	9.88778
103-18	7.08598	1.98188	8.85525
103-19	6.6753	1.92475	8.44817
103-20	8.53914	2.2308	12.0633
104-01	6.58183	1.85366	7.96612
104-02	7.08589	1.90499	8.66934
104-03	8.09523	2.0028	10.4915
104-04	7.61253	1.83813	9.48783
104-05	6.82612	1.83209	8.2039
104-06	7.95957	1.97576	10.4713
104-07	6.86876	1.88943	7.85539
104-08	7.71724	1.97944	10.0952
104-09	6.6259	1.75167	7.68566
104-10	5.66809	1.62999	6.14777
104-11	7.70214	1.99661	10.057
104-12	7.17024	1.97905	8.81561
104-13	3.19118	1.08679	2.14513
104-14	5.08034	1.41333	4.54389
104-15	6.59742	1.97191	8.34655
105-01	8.58154	2.12209	11.7552
105-02	9.37228	2.18658	13.5596
105-03	5.95222	1.41622	5.92116
105-04	7.92664	1.81104	9.60297
105-05	6.28381	1.52983	5.9398
105-06	5.26591	1.63868	5.10693
105-07	7.22808	1.70628	8.22115
105-08	8.53316	2.06285	10.736
105-09	8.63136	2.14077	11.3462
105-10	9.04627	2.13142	12.5071
105-11	9.10801	2.16182	12.8336
105-12	9.17937	2.24826	13.3852
105-13	9.19246	2.22182	13.5128
105-14	8.16981	2.04709	10.7667
105-15	8.4012	1.93424	10.669
105-16	9.15835	2.14976	13.1369
106-01	6.98664	1.66745	7.72966
106-02	9.00582	2.21443	13.0071
106-03	7.7563	1.94591	9.67963
106-04	8.4865	2.13286	11.5658
106-05	8.57019	2.17323	12.5356
106-06	8.98009	2.04216	11.9831
106-07	9.14176	2.15624	13.2277
106-08	7.74308	1.82967	9.53484
106-09	8.48042	1.96758	10.379
106-10	8.7231	2.23232	12.1883
[truncated: 2,652 more rows]

## Sheet: Table S2
Code	Length	Width	Area
001-01	23.5085	3.38345	59.0758
001-02	24.625	4.01337	72.2318
002-01	20.5423	3.1524	48.8749
002-02	24.7099	4.20794	75.7769
002-03	27.3302	4.43099	87.8754
002-04	28.553	4.13297	88.0978
003-01	22.3988	3.35437	52.6437
003-02	22.5383	3.33061	54.0502
003-03	22.0985	3.31856	52.3678
003-04	22.4853	3.20136	51.2322
004-01	19.001	2.73265	37.9972
004-02	26.9697	4.12422	77.5307
004-03	24.007	3.75632	65.4911
004-04	23.3262	3.5176	61.1179
004-05	22.9897	3.45861	56.3502
004-06	22.6799	3.51723	58.2474
005-01	17.4869	2.36234	30.5812
005-02	21.8531	3.15944	49.1357
005-03	23.5021	3.6439	62.2631
005-04	22.4687	3.30478	52.7587
005-05	24.5732	3.48144	61.4713
005-06	22.7901	3.17622	53.7464
006-01	23.3983	3.25291	54.1856
006-02	23.3403	3.19109	54.0013
006-03	17.1184	2.49694	31.5996
007-01	18.4637	2.75404	37.1743
007-02	24.3824	3.52244	63.6963
007-03	23.8493	3.62679	63.549
008-01	22.1989	3.49075	56.3415
008-02	21.6737	3.18462	51.6659
008-03	21.2453	3.05096	48.5993
008-04	21.6059	3.1806	49.4981
008-05	22.2862	3.42414	55.8651
008-06	19.5063	2.82794	42.0891
009-01	19.9005	3.12696	46.5104
009-02	23.372	3.75429	63.3832
009-03	24.8434	3.88927	70.4878
010-01	17.4237	2.46892	30.2896
010-02	17.4237	2.46892	30.2896
010-03	23.4743	3.55382	60.2141
010-04	23.8695	3.66783	61.5317
010-05	23.2736	3.35879	58.5834
010-06	19.1786	2.80912	37.2084
010-07	21.2866	2.90665	43.2565
011-01	23.9392	3.66033	63.0843
011-02	24.1361	3.56524	63.9298
012-01	24.0974	4.08445	70.9243
012-02	27.5667	4.16671	84.6952
012-03	23.9874	3.49725	62.8873
012-04	26.9319	4.51115	87.3004
013-01	24.9002	3.98141	71.4414
013-02	25.7346	3.72416	70.1136
013-03	24.8073	3.96086	69.899
014-01	18.841	3.23048	43.3406
014-02	21.4974	3.10229	49.4002
014-03	21.1245	3.26786	50.3659
015-01	21.8337	3.549	57.2153
015-02	19.6032	2.96265	43.0637
015-03	24.0105	3.60747	64.3946
015-04	20.2556	3.28867	46.5333
016-01	21.9242	3.57082	56.6205
016-02	26.6515	3.84587	75.2933
016-03	22.0569	3.18597	53.0987
016-04	25.4205	4.02977	74.7141
017-01	23.0344	3.3077	55.1186
017-02	18.4544	2.64886	35.7405
017-03	24.2807	3.43715	59.6678
017-04	23.6333	3.33629	58.3052
017-05	22.9958	3.62298	60.1905
017-06	24.0205	3.69708	63.9764
017-07	22.9253	3.33362	56.5291
018-01	20.3847	3.56234	50.8732
018-02	26.5056	4.09505	77.6347
018-03	23.2182	3.55823	62.1625
018-04	23.9009	4.01375	69.6406
019-01	20.8539	3.46453	51.9717
019-02	23.1884	3.55668	59.9301
019-03	22.2762	3.67637	59.0292
020-01	22.7302	3.18749	53.6675
020-02	23.6606	3.41553	58.6612
020-03	19.3383	2.73223	39.6362
020-04	23.5974	3.38919	57.9327
020-05	21.0975	3.12313	47.0169
020-06	20.5595	2.96658	42.8477
021-01	17.7872	2.75108	35.5469
021-02	19.5511	3.08129	42.7317
021-03	20.5323	2.98144	43.1462
021-04	21.7501	3.24782	50.6015
021-05	22.3058	3.27498	52.4618
021-06	19.3184	2.83238	40.2944
021-07	22.4021	3.38464	55.7232
021-08	23.6779	3.16945	54.6484
022-01	23.7387	4.01819	68.1383
022-02	25.8382	3.57799	67.6773
022-03	24.2636	4.00835	70.7165
023-01	24.0817	3.9089	67.695
023-02	24.0273	3.44027	61.6329
023-03	22.2977	3.47574	55.2633
024-01	19.1123	2.69457	37.1547
024-02	20.887	2.52456	39.8819
024-03	23.0811	3.15869	51.5675
024-04	20.1345	2.68028	40.1311
024-05	22.0412	3.18236	50.8167
024-06	19.9966	2.65222	38.3416
024-07	22.0254	2.99755	46.2707
025-01	21.2006	3.78752	56.5154
025-02	24.306	3.80155	67.7781
025-03	23.6572	4.0523	69.836
026-01	18.4511	2.67987	36.2818
026-02	23.7531	3.84569	67.5237
026-03	24.6419	3.73325	66.8061
026-04	22.8225	3.19416	53.1084
026-05	22.3168	3.37674	52.5439
026-06	22.862	3.45468	57.9121
027-01	22.5706	3.11656	48.9018
027-02	17.6231	2.43121	30.8787
027-03	18.575	2.3834	31.0883
027-04	19.5753	2.52954	36.1405
027-05	21.4061	2.85269	43.1656
027-06	16.0279	2.3327	27.1624
027-07	19.5632	2.52632	35.2813
028-01	20.325	2.77234	40.8659
028-02	23.2831	3.40972	57.839
028-03	22.8519	3.60193	58.8825
028-04	22.0853	3.20257	48.9244
028-05	22.1442	3.05746	47.2976
029-01	23.0165	3.47647	56.8763
029-02	23.0049	3.49646	56.1259
029-03	23.2595	3.36466	58.0139
029-04	20.2966	3.17283	45.7087
029-05	20.3559	2.88035	40.9063
029-06	21.0054	3.17921	46.595
029-07	16.7471	2.28138	27.6076
029-08	17.8929	2.55809	32.6096
029-09	19.5086	2.8361	40.1282
029-10	19.0937	2.70485	35.3019
029-11	21.3011	2.96951	45.9028
029-12	19.1835	2.73761	37.4627
030-01	18.0795	2.71787	33.6764
030-02	21.1912	3.08407	47.843
030-03	19.7517	2.67042	35.9697
030-04	21.0332	2.99517	47.1223
030-05	23.8244	3.56191	60.7948
030-06	22.0554	3.3458	52.4894
030-07	24.4981	3.77773	65.3335
030-08	24.4398	3.59174	63.3683
030-09	24.4151	3.73896	65.5338
030-10	24.4233	3.70935	63.7973
030-11	20.562	2.90067	41.8024
031-01	23.3898	3.55678	59.0277
031-02	17.5633	2.58317	31.517
031-03	21.1337	2.80503	42.2467
031-04	21.4463	3.12589	48.0478
031-05	24.1825	3.78102	64.4271
031-06	22.233	3.15578	50.6413
031-07	14.6777	1.90653	20.124
031-08	5.93433	1.25769	5.13637
032-01	17.1948	2.35314	30.1029
032-02	17.3697	2.47341	31.2314
032-03	8.32662	1.43846	8.30026
032-04	21.016	2.89742	43.5084
032-05	19.2015	2.96161	40.071
032-06	21.8363	3.05992	48.6227
032-07	20.8105	2.75101	42.5109
032-08	23.1234	3.26023	51.9125
032-09	21.7428	3.30634	52.1855
033-01	23.9906	3.81379	64.7083
033-02	18.1473	2.72738	36.2675
033-03	23.1302	3.41351	58.1447
033-04	20.6135	2.75407	42.0971
033-05	20.7876	2.92095	42.8264
033-06	23.6616	3.34386	54.4239
033-07	21.1184	3.05793	47.7363
033-08	23.1596	3.42642	56.8041
034-01	18.1373	2.68512	34.671
034-02	22.9292	3.2863	53.2558
034-03	22.3191	3.02939	50.2383
035-01	24.6948	4.08605	72.7316
035-02	22.214	3.61075	57.4038
035-03	24.7116	3.62805	66.4588
036-01	25.9816	4.05972	76.119
036-02	25.4869	4.2987	78.4846
036-03	22.3764	3.84669	61.1987
037-01	20.4574	2.91586	42.549
037-02	19.733	2.68577	39.1651
037-03	15.7719	2.28904	26.0288
037-04	18.057	2.56889	32.9697
037-05	22.5363	3.22012	50.5071
037-06	20.1659	2.80634	40.914
037-07	21.4119	3.03897	45.828
037-08	21.4114	3.03707	45.7638
037-09	21.9591	3.09107	47.7173
038-01	23.9772	3.3965	57.1647
038-02	22.5805	3.21874	52.6965
039-01	26.5689	4.41215	85.0371
039-02	26.6477	3.86719	77.0419
039-03	24.0499	3.95202	68.4065
040-01	22.7003	3.4377	55.139
040-02	23.927	3.44851	60.8107
040-03	23.715	3.69109	63.6104
041-01	22.6997	3.42192	54.3406
041-02	22.2457	3.26204	53.5532
041-03	23.3183	3.6111	61.9739
041-04	22.4806	3.20861	51.9378
041-05	20.9124	2.86766	44.0263
041-06	23.5573	3.49436	60.5834
041-07	21.1966	3.08633	47.6706
042-01	23.0392	3.47629	58.2777
042-02	18.6147	2.55745	35.1776
042-03	23.5833	3.41389	56.278
042-04	23.4645	3.50508	59.4867
042-05	19.1433	2.8866	41.4862
042-06	24.6187	3.8594	68.355
043-01	21.8043	3.57123	54.8793
043-02	24.9779	3.93002	72.3886
043-03	21.2625	3.20901	50.599
043-04	24.6025	4.00311	71.5936
044-01	24.7895	3.97566	71.7833
044-02	24.1854	3.61058	61.2864
044-03	24.0417	3.91861	68.2258
044-04	25.86	3.78494	69.8776
044-05	23.1166	3.18291	55.1673
044-06	24.711	3.66425	65.7705
045-01	25.2118	3.95743	73.2873
045-02	22.1209	3.17912	52.8294
045-03	24.0352	3.71304	64.2531
046-01	19.9767	2.76928	40.5197
046-02	20.4241	2.97322	42.1629
046-03	22.0115	3.1638	48.8569
046-04	21.3613	2.94859	45.9635
046-05	22.7041	3.41519	54.9674
047-01	16.0745	2.56946	28.7582
047-02	20.1881	2.81386	40.4029
047-03	22.1685	3.14053	50.4646
047-04	22.843	3.57429	57.3911
047-05	22.0512	3.5327	56.3412
047-06	21.3234	3.08244	47.1919
047-07	18.893	3.05717	40.3606
048-01	22.3598	3.61643	57.6015
048-02	24.5144	3.37159	60.5604
048-03	23.9599	3.82918	67.3561
049-01	21.1499	2.92616	43.8958
049-02	20.2853	3.00296	43.4748
049-03	20.2226	2.99422	42.3315
049-04	18.6371	2.63127	36.7821
049-05	20.3719	3.20454	47.6596
050-01	21.4784	3.04389	46.0439
050-02	21.0576	3.0186	45.949
050-03	23.723	3.75109	64.2801
050-04	22.5726	3.41632	56.3967
051-01	24.0099	3.59065	62.59
051-02	22.7046	3.50887	57.8194
051-03	21.8083	3.60824	55.4862
052-01	24.8272	3.94243	70.9886
052-02	23.9784	3.35963	60.6131
052-03	23.4625	3.60719	59.3744
053-01	25.908	3.70644	69.6862
053-02	26.0333	4.09385	78.1994
053-03	22.9747	3.72377	61.5879
054-01	24.2047	3.81026	69.0216
054-02	21.2681	3.19125	50.7626
054-03	23.5565	3.68015	63.8744
055-01	22.3376	3.82854	60.1639
055-02	23.0772	3.56237	59.8716
055-03	18.2579	3.23703	41.6043
056-01	17.9163	1.88903	25.7777
056-02	16.2046	2.3798	29.0276
056-03	16.4814	2.20301	27.4137
056-04	15.1377	2.32847	26.2508
057-01	13.2879	2.11518	20.4533
057-02	13.2417	1.9808	18.8751
057-03	13.2989	2.14432	20.8498
057-04	12.2591	1.55043	14.3264
057-05	13.9439	1.98752	20.1768
057-06	13.6311	2.06061	20.7257
058-01	23.2081	3.82866	65.3158
058-02	25.3518	3.82893	71.0518
058-03	21.1747	3.61937	54.7281
058-04	21.0261	3.11047	48.5163
059-01	25.4487	4.05945	75.2941
059-02	22.0578	3.68428	56.6533
059-03	24.3637	4.00841	71.5931
060-01	20.3896	3.22007	49.4252
060-02	22.8947	3.49537	58.5227
060-03	24.2302	3.70148	63.8437
060-04	17.992	2.28123	30.7975
060-05	16.5402	2.4428	28.1706
060-06	21.083	2.96673	43.8578
060-07	17.2039	2.44595	30.7991
060-08	19.4107	2.83538	38.5389
060-09	19.0214	2.53581	34.0131
060-10	20.1171	2.7765	39.3832
061-01	21.8362	2.94446	47.365
061-02	22.9547	3.17742	52.1358
061-03	21.2357	3.26833	48.8998
062-01	19.8697	2.91911	41.1874
062-02	19.3471	2.82294	37.7812
062-03	20.1538	2.9089	42.1218
062-04	18.336	2.40239	33.7262
062-05	20.9894	3.15087	47.0238
062-06	18.29	2.44618	31.6496
062-07	17.8098	2.55648	32.0412
062-08	11.2118	2.06343	16.5853
062-09	16.1357	2.28734	26.4011
062-10	11.2918	1.74046	13.8542
062-11	15.164	1.95236	21.7787
062-12	9.95309	1.48449	10.7562
062-13	21.4958	3.37062	51.0026
062-14	15.3973	2.33869	26.7314
062-15	22.1663	3.19322	51.4733
063-01	15.3631	2.24397	25.6255
063-02	15.4203	2.24501	25.6045
063-03	15.2319	2.39855	26.339
064-01	23.1383	3.67646	61.6824
064-02	24.8197	3.76002	69.4982
064-03	20.1755	3.08043	47.3078
065-01	24.7094	3.76642	69.071
065-02	21.6369	3.10129	49.8411
065-03	23.4123	3.76289	63.921
066-01	21.1696	2.81189	43.1721
066-02	22.4246	3.01637	48.7074
066-03	20.4576	2.80328	41.926
066-04	22.2769	3.48527	54.459
066-05	23.747	3.49345	59.3977
066-06	23.6122	3.35567	56.9846
066-07	26.0018	3.69706	69.3507
066-08	22.5207	3.15159	52.4435
067-01	21.1284	3.00914	46.9904
067-02	20.8965	3.33507	48.6269
067-03	22.0327	3.42825	54.2883
067-04	21.6272	3.36965	52.658
067-05	18.4391	2.55485	34.376
067-06	21.9956	3.14837	51.2942
067-07	22.0028	2.99396	46.4902
067-08	20.9096	3.13772	44.7955
067-09	21.6657	3.05532	48.456
068-01	25.0072	4.27655	77.2281
068-02	26.4871	4.14415	81.4905
068-03	27.7318	4.47215	90.4178
069-01	19.3161	2.84724	40.3995
069-02	21.1898	3.36136	50.8298
069-03	23.7344	3.62883	64.5279
069-04	22.7089	3.59948	60.1351
070-01	19.6889	3.28787	47.9434
070-02	17.1428	2.74259	35.3269
070-03	19.2746	3.20978	43.8419
071-01	23.0268	3.75003	62.8584
071-02	24.9207	3.6988	66.513
071-03	22.4932	3.52877	55.6452
071-04	21.3587	3.00549	47.6805
072-01	23.0589	3.37863	54.2433
072-02	24.1751	3.26575	58.1421
072-03	23.1424	3.62499	61.3585
073-01	14.5468	2.42493	25.6136
073-02	15.6048	2.09545	24.2911
073-03	15.1896	2.50626	27.3518
073-04	14.6371	2.32504	23.9056
074-01	10.8578	1.49585	12.0917
074-02	11.1509	1.91109	14.6659
074-03	13.5464	1.78251	18.1047
074-04	12.8694	2.00834	18.674
075-01	25.5045	4.09373	76.5935
075-02	23.6448	3.67402	65.2967
075-03	21.8825	3.72661	59.8884
076-01	23.5015	3.62117	63.1731
076-02	25.2374	3.52322	66.8284
076-03	21.5962	3.41256	51.5926
077-01	23.3029	3.42848	59.2054
077-02	19.4613	2.75434	39.8307
078-01	23.9951	3.7506	63.5899
078-02	23.3012	3.32799	56.4833
078-03	23.4299	3.63432	60.931
078-04	22.46	3.4329	53.7707
078-05	20.8255	3.0086	45.2845
078-06	20.0894	2.86621	41.3565
078-07	20.0636	2.90761	40.7694
078-08	20.7747	2.98787	45.1812
078-09	21.4388	3.29244	50.5341
079-01	24.1924	3.88508	67.4963
079-02	22.1945	3.43458	54.3228
079-03	20.7359	3.05042	46.8811
079-04	21.6226	3.41593	51.9737
079-05	22.6299	3.36762	52.7264
079-06	19.5345	2.72576	40.2722
079-07	21.9823	3.4346	54.1071
080-01	21.9939	3.42194	53.9163
080-02	22.3867	3.19244	52.43
080-03	21.4771	3.21781	48.5698
081-01	22.3426	3.84406	62.1365
081-02	24.8124	3.50534	62.214
082-01	19.7002	3.19845	46.0255
082-02	23.8034	3.55731	61.2292
082-03	20.9777	2.904	44.571
082-04	17.6928	2.36711	30.708
082-05	21.5148	3.15078	48.3802
082-06	24.3471	3.64726	62.3571
082-07	20.8189	3.20933	47.5894
082-08	19.8327	2.82753	38.8052
082-09	21.1548	2.9271	45.2585
083-01	21.5026	3.73601	56.5008
083-02	24.4484	3.7398	67.3754
083-03	24.4893	3.94545	70.5114
084-01	25.6208	3.95138	74.0721
084-02	23.538	3.64001	62.2053
084-03	24.7991	3.37982	63.3813
085-01	23.0764	3.67567	61.8359
085-02	21.412	3.57615	53.9984
085-03	24.208	3.49043	61.7107
086-01	17.9777	2.82322	35.4031
086-02	21.3654	3.09864	48.2988
086-03	23.3696	3.63453	61.5488
086-04	24.4613	3.47181	61.6263
086-05	23.7719	3.74825	64.3231
086-06	23.3276	3.4	58.5415
086-07	19.6496	2.83287	40.8198
086-08	22.5945	3.4221	55.325
087-01	22.7203	3.11454	54.0801
087-02	23.2387	3.39044	58.2228
088-01	20.1773	2.83957	42.4931
088-02	22.7039	3.56786	58.4002
088-03	21.1641	2.9868	45.3929
088-04	17.842	2.43391	31.5773
088-05	24.2438	3.50648	60.0359
088-06	22.8397	3.68359	61.669
088-07	24.659	3.48749	63.2885
088-08	18.934	2.84468	36.793
089-01	19.7086	2.96355	42.1489
089-02	19.419	2.60486	38.1438
089-03	18.2419	2.79333	34.5966
089-04	22.6655	3.15637	51.7653
089-05	19.688	2.71212	40.3457
089-06	21.1454	3.08549	46.8734
089-07	23.4604	3.20108	53.2009
089-08	17.9765	2.54605	32.1884
089-09	22.0189	3.17794	49.3302
089-10	19.08	2.55673	36.6046
090-01	20.9182	3.10652	47.4389
090-02	22.5622	3.24215	51.7576
090-03	20.7926	3.181	47.9839
090-04	21.1601	3.08537	46.7081
090-05	15.7393	2.43668	27.4798
090-06	17.7801	2.2873	29.6281
090-07	4.44766	0.960136	2.76571
091-01	23.4121	3.50524	58.1035
091-02	22.572	3.40083	55.554
091-03	19.9636	2.87695	42.9179
091-04	23.7289	3.41461	58.198
091-05	23.3281	3.44083	57.0692
091-06	20.4471	2.63221	37.1755
091-07	17.4186	2.18811	27.8
091-08	13.8084	2.26366	21.9136
091-09	21.1523	2.96038	44.3814
091-10	20.7353	2.83785	42.0027
091-11	14.9719	2.02745	22.1654
091-12	4.38588	1.0898	3.30444
092-01	25.1094	4.38847	80.1963
092-02	24.8134	3.72786	68.6197
092-03	26.2926	4.40378	84.2983
093-01	24.9982	3.87977	71.1739
093-02	24.9982	3.87977	71.1739
093-03	23.3608	3.65435	61.5015
094-01	22.7418	3.46048	55.5557
094-02	23.0224	3.20808	53.1705
094-03	24.1248	3.4425	57.9452
094-04	20.4302	2.84667	40.0139
094-05	19.634	2.63847	37.8949
094-06	20.2625	3.02521	43.7904
095-01	23.5336	3.782	63.6692
095-02	25.8475	3.97447	76.1628
095-03	21.1231	3.3997	54.0968
096-01	21.4581	3.24395	49.6764
096-02	21.7172	3.23611	49.5325
096-03	21.1339	3.06698	47.4362
096-04	22.8383	3.07748	50.4586
096-05	14.6021	2.20502	23.3576
096-06	19.0535	2.74226	38.3267
097-01	18.8331	2.61899	35.4374
097-02	17.1153	2.29456	28.9111
097-03	12.247	2.33807	19.3198
098-01	23.338	3.39381	58.4196
098-02	23.5582	3.78889	64.2506
099-01	23.4607	3.52547	58.2605
099-02	22.5964	3.43394	55.7208
099-03	17.1422	2.37534	29.1001
099-04	18.6591	2.64956	36.3153
099-05	22.2936	2.89189	45.5074
099-06	20.3726	2.94423	42.902
099-07	21.8802	3.14385	48.2432
099-08	13.0575	1.7675	16.5414
099-09	8.42954	1.36806	7.99238
100-01	25.0762	3.4969	63.1116
100-02	22.199	3.00408	47.737
100-03	20.8548	3.1868	47.7415
100-04	18.4981	2.70945	36.9607
100-05	14.9352	2.22295	24.4618
100-06	11.737	2.12299	17.6951
101-01	22.848	3.41972	54.4483
101-02	20.789	2.94724	46.0146
101-03	22.1828	3.41022	54.6014
102-01	21.2279	3.02378	45.3074
102-02	20.5515	3.00598	44.0843
102-03	20.3293	2.8664	42.0762
102-04	22.8154	3.22447	52.8473
103-01	25.7689	4.10843	78.1876
103-02	23.9492	3.48694	61.4038
103-03	24.6514	4.08369	73.7191
104-01	24.9401	4.04749	74.0477
104-02	26.1627	3.76956	72.6334
105-01	22.3931	2.98861	47.6151
105-02	20.6754	2.70839	39.2941
105-03	19.9548	2.6171	37.0822
105-04	18.7388	2.36395	31.9153
106-01	19.553	3.04046	43.1294
106-02	22.3468	3.44859	55.3324
106-03	23.9576	3.34085	54.9508
106-04	21.9545	3.12047	50.0868
106-05	19.9251	2.95472	41.1997
106-06	19.3301	2.58031	36.4602
106-07	20.1796	2.89224	41.3522
107-01	25.1569	4.08377	74.3864
107-02	21.493	3.1909	50.9791
107-03	25.9424	3.8605	73.9059
108-01	22.2201	3.16149	50.4942
108-02	21.5095	3.20606	49.7058
108-03	20.5973	3.03405	44.1182
108-04	20.0569	3.03338	42.1361
108-05	22.9642	3.24426	51.7064
108-06	22.9446	3.35967	56.7759
108-07	23.1593	3.63239	60.4211
109-01	20.36	2.81823	40.7157
109-02	20.8914	2.771	41.4542
109-03	23.432	3.39598	57.738
109-04	22.9857	3.16829	53.7799
110-01	18.8932	2.80433	37.7407
110-02	20.3913	2.74689	41.4148
111-01	22.7661	3.48464	58.087
111-02	22.493	3.13169	52.9523
111-03	21.7238	3.05043	48.7361
111-04	20.8565	2.84422	44.6323
111-05	19.7033	2.75513	38.8002
112-01	22.8952	3.0139	48.1578
112-02	21.2086	2.66831	41.486
112-03	23.5531	3.13119	52.7036
112-04	19.198	2.67623	37.7309
112-05	17.2076	2.44818	30.3514
112-06	7.5859	1.57661	8.23077
113-01	25.6511	4.18408	76.6228
113-02	22.7483	3.80625	60.393
113-03	25.3292	3.69123	70.0483
114-01	22.3916	3.40086	54.561
114-02	22.5661	3.14315	52.3466
114-03	22.0016	3.22903	50.0147
114-04	20.032	2.84633	42.8438
114-05	22.9929	3.61244	60.989
115-01	23.3663	4.08777	69.6626
115-02	23.5203	3.66499	62.1548
116-01	23.9923	3.87386	68.461
116-02	20.9321	3.46834	50.5695
116-03	23.7651	3.55455	62.1036
117-01	22.2641	3.64378	58.471
117-02	21.84	3.18512	51.6153
117-03	21.1159	2.94731	46.8903
117-04	23.1604	3.52944	59.7535
117-05	19.5724	2.83784	41.1675
117-06	19.9872	2.88177	41.5268
117-07	12.6206	2.13737	19.7831
118-01	23.4925	3.70547	62.9566
118-02	20.424	2.78322	41.9264
118-03	23.3667	3.58608	60.0726
118-04	23.3854	3.17934	55.4321
118-05	23.737	3.61118	62.3839
118-06	18.5457	2.64735	35.7063
118-07	15.2165	2.29301	26.2631
118-08	19.3291	2.87387	40.5997
118-09	8.51544	1.7695	11.0318
119-01	24.0566	3.48325	60.952
119-02	24.173	3.77709	67.0399
120-01	18.1011	2.55018	33.0408
120-02	18.0714	2.60807	32.7511
121-01	22.2813	3.39744	55.9692
121-02	23.0998	3.49826	59.0965
121-03	10.3904	2.04563	14.6416
121-04	6.18278	1.37796	5.47108
122-01	24.093	3.77373	65.2675
122-02	25.0998	3.53838	65.9018
122-03	26.6416	4.09483	79.1858
123-01	21.9202	3.15355	50.6854
123-02	20.94	2.96491	44.2598
123-03	17.6091	2.43027	31.3185
124-01	20.2801	2.98219	45.1459
124-02	23.083	3.6663	61.9264
124-03	24.3166	3.42564	59.6765
124-04	21.8792	2.99637	48.5671
124-05	23.4588	3.42224	58.4136
124-06	23.7104	3.85528	66.468
125-01	23.6468	3.10508	50.3999
125-02	23.5594	3.41724	56.8283
125-03	24.1901	3.42952	58.0322
125-04	22.4229	2.95409	48.9988
125-05	21.298	2.99649	45.1073
126-01	24.957	3.69208	68.5005
126-02	25.0678	4.19706	78.6916
127-01	21.7542	3.22703	50.6499
127-02	22.1723	3.30215	52.6216
127-03	23.0389	3.52087	56.851
127-04	21.5195	3.23965	49.5956
128-01	21.446	3.4575	53.1195
128-02	21.5394	3.51328	53.8844
128-03	20.6904	3.28672	49.3853
128-04	20.3682	2.91295	42.7349
128-05	19.9611	2.94192	43.0533
128-06	9.69718	1.58696	10.7835
128-07	13.4988	1.84395	18.482
129-01	17.7537	2.5564	33.7155
129-02	22.5536	3.58937	60.7692
129-03	23.6034	3.50217	61.0991
130-01	17.767	2.29908	30.6897
130-02	16.2104	2.34175	28.2167
130-03	18.2914	2.38956	31.7062
130-04	12.2774	1.62123	14.7991
130-05	8.15257	1.69484	9.54138
130-06	5.51489	1.21625	4.19589
130-07	19.2931	2.62541	36.2421
130-08	24.7131	2.946	51.9345
131-01	18.8024	2.81251	36.3254
131-02	19.1263	2.77085	38.6165
132-01	24.6634	3.87027	70.0701
132-02	23.4543	3.88652	64.659
133-01	22.9868	4.05342	69.6553
133-02	26.1911	3.78429	73.1928
133-03	24.9585	4.41552	82.1612
134-01	15.3008	2.06899	23.356
134-02	22.2399	3.36293	54.1265
134-03	19.0185	2.89323	38.9592
134-04	16.4014	2.27829	27.1152
134-05	15.5217	2.17161	25.335
134-06	21.4927	3.13889	48.8173
134-07	18.3176	2.74689	35.5177
134-08	18.5809	2.81499	36.9502
134-09	18.2637	2.70611	36.5105
134-10	18.4968	2.76131	36.0475
134-11	17.987	2.72047	34.8805
134-12	16.0381	2.23681	25.8278
134-13	16.5454	2.64098	30.6628
134-14	16.9731	2.18431	28.0633
134-15	15.0791	2.04648	22.9379
134-16	12.3027	1.86849	16.2887
134-17	11.2607	1.66948	13.1967
134-18	8.78607	1.31438	8.38442
134-19	8.76133	1.28994	8.34235
135-01	24.0628	3.6906	64.9303
135-02	23.393	3.41025	59.4441
136-01	24.1165	4.21989	74.3252
136-02	26.0318	4.0058	76.2507
136-03	25.054	4.35964	81.5945
137-01	21.0117	3.22429	46.409
137-02	20.9347	3.01881	47.0032
137-03	21.9312	3.40089	53.7487
138-01	23.293	3.4661	57.6648
138-02	23.095	3.6168	61.2499
138-03	23.7411	3.69973	63.6054
138-04	22.8131	3.28163	56.0404
138-05	23.0721	3.69925	60.8043
138-06	20.8743	2.8842	45.1756
139-01	23.4241	3.41924	58.4173
139-02	22.1131	3.40819	54.9308
139-03	19.1509	2.73487	39.8748
139-04	21.4082	3.10116	47.54
139-05	21.2409	2.97599	44.9676
139-06	18.3968	2.69312	37.038
139-07	17.9643	2.64918	35.1307
139-08	9.72404	1.78628	12.4023
140-01	18.496	2.72332	35.723
140-02	16.068	2.44899	28.0917
140-03	17.41	2.39155	30.9937
140-04	12.0797	1.58163	14.7957
140-05	13.6031	1.7716	17.6615
140-06	15.0642	1.97264	22.1698
140-07	9.82655	1.44535	10.3748
141-01	21.6253	3.53592	56.1191
141-02	20.322	2.99496	43.329
141-03	22.2059	3.3946	55.0293
141-04	21.7746	3.23349	51.004
141-05	22.5657	3.35343	56.1962
141-06	19.2581	2.62901	37.5644
141-07	19.6528	2.55051	37.6096
142-01	20.8511	3.06376	46.9467
142-02	22.4747	3.50111	57.1645
143-01	21.7987	3.60513	57.6565
143-02	21.2864	3.19307	50.5912
143-03	23.7573	3.50556	58.9611
143-04	22.3531	3.39272	53.4051
143-05	20.4808	2.97361	44.5982
143-06	19.7407	2.96706	42.6032
143-07	19.5218	3.02626	43.1913
144-01	22.0772	3.25093	53.8148
144-02	23.5028	3.70024	62.6075
144-03	22.3714	3.52946	57.6615
144-04	21.7062	3.23617	51.0041
144-05	22.0121	3.54527	57.4688
145-01	21.0022	3.16405	47.9034
145-02	20.0972	2.84852	42.3344
145-03	18.5274	2.73227	36.2309
145-04	15.3369	2.5387	27.4687
145-05	20.2648	2.88594	41.3651
146-01	20.4476	2.74408	42.508
146-02	21.4056	3.24084	49.7849
146-03	20.7346	2.86032	45.3412
146-04	21.9534	3.38153	54.1108
146-05	20.7166	3.05419	47.9832
146-06	21.8493	3.15519	48.8739
146-07	19.4405	2.76202	38.4107
146-08	15.6508	2.08407	23.8373
146-09	17.0442	2.52938	29.8237
147-01	22.9496	3.76785	64.1238
147-02	22.3266	3.35067	52.8022
147-03	22.3908	3.32124	55.347
147-04	22.2511	3.23709	53.3234
147-05	23.6039	3.51746	58.7057
147-06	16.5329	2.14875	27.4874
147-07	10.5571	2.12615	15.6672
148-01	23.3811	3.89498	64.4874
148-02	24.8335	4.06209	73.7768
148-03	25.907	3.73404	71.8838
149-01	24.9384	3.87425	68.5646
149-02	24.0821	3.8669	67.0704
149-03	24.5647	3.66214	66.9922
149-04	20.6363	3.0069	44.8971
149-05	20.2206	2.88615	43.7443
149-06	17.7163	2.47879	31.7769
149-07	19.4754	2.70349	38.6177
149-08	19.7559	2.8058	38.5328
149-09	20.2424	2.89703	42.8089
149-10	20.8107	2.95528	46.2159
150-01	23.0091	3.15028	53.6292
150-02	20.2907	3.39933	49.0974
150-03	22.5558	3.52749	57.9346
151-01	23.4661	3.63423	62.5532
151-02	22.7802	3.3564	56.8853
152-01	22.3916	3.70238	60.2358
152-02	26.0091	4.23139	81.0202
152-03	27.3459	3.75199	76.2649
153-01	21.4189	3.12992	49.2208
153-02	24.5015	3.54423	61.6621
153-03	22.4374	3.23053	52.6892
153-04	24.1046	3.60637	62.6486
153-05	19.7902	3.09945	43.8931
154-01	22.1472	3.4953	56.1933
154-02	25.4052	3.86427	72.4733
154-03	23.8828	3.34777	59.586
155-01	23.2321	3.89445	65.4397
155-02	23.9267	3.38117	60.5434
155-03	25.7723	4.09422	76.9551
156-01	16.9068	2.66418	33.674
156-02	20.7512	3.01156	44.6353
156-03	19.0275	2.89622	39.1086
156-04	18.14	2.73984	36.3392
156-05	20.5415	2.70026	40.1489
157-01	20.1787	2.9954	43.1411
157-02	21.0546	3.05552	46.3997
158-01	22.649	3.57089	58.0324
158-02	22.7023	3.12565	53.1257
158-03	24.3668	3.67907	66.0207
159-01	22.3813	3.64106	59.1628
159-02	23.974	3.43876	61.8079
159-03	25.2977	3.96097	71.4797
160-01	20.6962	3.36565	49.928
160-02	22.8078	3.53023	58.6897
160-03	23.9547	3.75862	66.3427
161-01	23.8218	3.82411	65.0864
161-02	24.8878	3.86285	71.9413
161-03	19.9297	3.18138	47.6773
162-01	24.472	3.90126	70.2111
162-02	23.0733	3.74865	62.6105
163-01	24.1376	4.12213	71.8081
163-02	23.9964	3.82641	67.0458
164-01	22.5722	3.89758	63.7043
164-02	24.9157	4.13508	76.3424
164-03	23.4713	3.57593	62.5993
165-01	22.8495	3.47023	60.0151
165-02	22.7881	3.45591	59.8193
166-01	23.3609	3.55334	61.4099
166-02	25.4585	4.1224	77.4541
167-01	13.5531	1.92337	19.2068
167-02	24.1943	3.90913	68.9721
167-03	24.5673	3.59574	65.5447
167-04	23.6908	3.57212	60.635
167-05	19.1417	2.69874	37.4766
167-06	23.2791	3.66107	60.4516
167-07	19.6585	3.15401	43.41
167-08	21.2829	3.327	49.9479
167-09	19.973	3.18761	44.4597
167-10	15.4315	2.45125	26.7077
167-11	11.8235	1.68636	14.4661
167-12	20.2188	3.06986	44.568
168-01	24.2525	4.0619	71.8935
168-02	20.7296	3.35945	51.3817
168-03	23.1634	3.97316	66.1212
169-01	22.3402	3.60155	59.3618
169-02	24.4497	4.00299	73.5179
169-03	23.6873	3.37721	59.8659
170-01	20.2876	3.15752	46.681
170-02	20.1997	2.96594	42.783
170-03	21.9753	3.14123	47.9585
170-04	15.1143	2.63576	28.1824
170-05	18.1943	2.54623	34.9298
170-06	18.9472	2.60361	34.9425
170-07	19.9587	2.85303	41.0811
170-08	18.6507	2.80258	36.9755
170-09	12.1561	2.04806	17.2117
170-10	19.2647	2.76088	38.9588
170-11	17.4552	2.33214	29.0131
171-01	25.8406	4.47236	83.4895
171-02	26.0046	4.08717	76.6663
171-03	23.1749	3.80225	64.0306
172-01	23.2428	3.64285	61.8372
172-02	21.1638	3.4189	52.4774
172-03	22.9059	3.34632	55.5821
173-01	23.1251	3.26097	54.6135
173-02	23.2777	3.63691	60.8917
173-03	24.4266	3.59222	62.608
173-04	22.795	3.41457	55.7603
174-01	22.5145	3.22421	52.9998
174-02	22.0979	3.20358	52.471
174-03	23.1449	3.32277	54.4312
174-04	22.0007	3.3917	54.5085
175-01	22.5725	3.31109	52.5452
175-02	21.5282	3.19879	49.4271
175-03	22.1756	3.25519	53.1145
175-04	22.3394	3.51732	58.8284
175-05	22.9566	3.35667	55.1889
176-01	23.7407	3.22997	54.9175
176-02	21.3266	3.00035	47.0623
177-01	22.5529	3.58627	59.7967
177-02	17.1812	2.36232	30.4785
177-03	21.4296	3.10123	48.5703
177-04	11.6211	1.82911	15.2704
177-05	21.9186	3.20766	49.3021
177-06	15.2757	1.86022	21.5565
177-07	18.2186	2.64626	34.9063
177-08	14.2752	2.15724	22.3301
177-09	20.1879	2.56846	37.7495
177-10	18.3258	2.58023	33.9054
177-11	19.1063	2.6077	34.8404
177-12	19.1333	2.68764	37.8446
177-13	17.8142	2.48143	33.1477
178-01	17.6038	2.67676	34.4071
178-02	23.3835	3.245	55.9165
178-03	21.032	2.76909	42.9093
178-04	23.1169	3.24521	53.1816
179-01	20.3854	2.86148	42.9751
179-02	22.1875	3.51596	56.6212
179-03	23.609	3.34421	56.8889
180-01	24.1959	3.98789	70.6698
180-02	24.188	3.9881	70.5567
180-03	25.9204	4.26904	80.3847
181-01	24.2168	4.28499	78.2674
181-02	23.2078	3.70009	64.9331
182-01	3.49254	0.931643	2.24118
182-02	14.1445	2.11635	22.1718
182-03	19.2389	2.5331	35.1956
182-04	23.4506	3.64465	58.2459
182-05	24.1673	3.44212	61.1321
182-06	23.2447	3.58934	60.6285
182-07	23.7179	3.40117	57.0414
182-08	21.2613	3.38269	52.9466
182-09	21.5825	3.1007	48.1061
183-01	25.8967	3.48152	65.0696
183-02	23.3591	3.03247	52.0962
183-03	20.2672	2.93533	42.3902
184-01	23.9148	3.65787	63.6706
184-02	23.4314	3.773	63.8468
184-03	20.7488	3.06734	46.0138
184-04	22.5638	3.36525	54.3429
184-05	17.7639	2.71684	34.5377
184-06	21.7892	3.11917	49.894
185-01	21.6253	3.18584	50.4295
185-02	18.4694	2.72743	36.9147
185-03	21.0349	3.11319	46.3244
186-01	23.6189	3.81069	65.0173
186-02	21.6384	3.55625	56.1139
186-03	19.5277	2.96422	43.5256
187-01	24.357	3.636	62.7855
187-02	21.0212	3.26215	48.4329
187-03	23.8834	3.31774	57.8422
187-04	20.4107	2.97906	44.2304
187-05	18.1704	2.63211	34.2128
188-01	23.9176	3.66444	65.1366
188-02	22.3492	3.68253	60.1828
188-03	19.713	3.18041	45.1705
189-01	19.7931	3.13121	44.1642
189-02	22.8793	3.57433	61.1048
189-03	22.8133	3.75086	63.4808
190-01	21.907	3.08468	49.0262
190-02	21.1786	2.88273	43.5303
190-03	22.4787	3.52943	55.8467
190-04	22.1071	3.37961	53.6791
191-01	16.3279	2.61018	30.0651
191-02	19.8528	2.62546	39.5455
191-03	19.7749	2.91689	42.0963
192-01	22.7267	3.33537	58.3549
192-02	23.7106	3.86708	68.7568
192-03	22.2626	3.27657	52.7362
193-01	24.7213	3.86658	66.4945
193-02	23.309	3.32311	57.7201
193-03	24.199	3.71109	64.5034
193-04	21.0827	3.32921	50.2341
193-05	20.7303	3.14944	46.4697
193-06	20.1733	2.81402	41.0187
193-07	18.6886	2.76419	37.9785
194-01	23.3908	3.59097	61.28
194-02	19.3213	2.87964	39.9689
194-03	25.1244	3.68488	66.9316
195-01	20.8521	2.9191	43.82
195-02	20.7237	2.95853	44.521
195-03	14.9816	1.88645	21.8603
195-04	10.3015	1.65665	12.0559
195-05	15.8967	2.08203	24.6778
195-06	15.2742	2.00602	22.6226
195-07	18.6466	2.26691	31.0192
195-08	17.2736	2.25746	29.4032
195-09	18.1566	2.30214	30.2079
196-01	24.0928	3.39597	57.7418
196-02	25.1849	3.44818	62.3413
196-03	24.0798	3.69105	66.1501
197-01	19.3815	2.6772	37.1152
197-02	22.9576	3.40668	56.0999
197-03	23.3069	3.39151	55.5003
197-04	17.2025	2.32975	29.6497
197-05	18.4285	2.56289	33.1687
198-01	18.6386	3.04329	40.6236
198-02	24.0303	3.45045	61.0741
198-03	22.6073	3.55585	59.162
199-01	23.3046	3.97455	67.0992
199-02	24.7124	3.99014	70.8098
200-01	24.8846	4.04374	74.0802
200-02	25.2523	3.86026	72.0705
201-01	21.9357	3.18502	51.0265
201-02	22.9827	3.59868	59.4771
201-03	14.7127	2.01723	21.0281
201-04	17.4756	2.23025	28.8467
201-05	19.9113	2.78433	40.6534
201-06	19.7861	2.80838	40.2958
201-07	23.2743	3.51147	56.9227
202-01	23.7353	3.91489	69.39
202-02	22.4065	3.36792	56.8838
202-03	25.4783	4.06265	75.664
203-01	19.9045	2.68072	38.9965
203-02	21.8076	3.25396	52.3126
203-03	14.7612	2.02538	22.1333
203-04	20.7591	2.91627	43.4132
203-05	20.4954	2.81141	40.3996
203-06	22.5803	3.53251	56.4006
204-01	20.9926	3.44972	51.1715
204-02	22.5496	3.68908	60.2489
204-03	23.9907	3.54496	63.834
205-01	23.8813	3.73866	64.7967
205-02	21.2443	3.661	55.4063
206-01	24.8345	4.19855	77.7287
206-02	23.221	3.92969	65.1698
206-03	23.9868	3.93104	68.8186
207-01	23.4882	3.74331	64.9808
207-02	24.2792	3.89129	68.7386
207-03	21.3275	3.25422	52.2463
208-01	20.3241	3.21055	46.868
208-02	21.7746	3.01254	50.1094
208-03	21.521	3.32669	53.8768
209-01	23.4362	3.59552	62.4857
209-02	22.8903	3.61279	60.588
210-01	22.9838	4.01268	68.9212
210-02	23.0028	3.66428	63.3202
210-03	24.3825	4.171	74.8798
211-01	26.438	4.34982	83.1683
211-02	26.7259	4.54284	88.4683
211-03	25.9301	4.03955	77.0062
212-01	23.9527	3.91322	67.8253
212-02	22.4504	3.76331	62.8808
213-01	22.6573	3.27787	56.3903
213-02	22.4482	3.6733	60.7492
213-03	24.4931	3.89757	71.8359
214-01	23.3025	3.87669	64.7734
214-02	23.9297	3.31129	59.7118
214-03	25.3994	4.04096	77.347
215-01	23.7272	3.99977	68.3692
215-02	21.2486	3.26744	52.0077
215-03	24.4982	4.03898	74.6526
216-01	24.6912	3.49047	64.1624
216-02	24.3726	3.92627	69.9042
217-01	21.0531	3.17322	49.9568
217-02	21.7192	3.15329	50.4717
218-01	22.4895	3.61615	60.2276
218-02	23.0763	3.66306	59.1244
219-01	22.605	3.23631	50.8295
219-02	20.0116	2.82008	41.3925
219-03	22.626	3.32949	55.0124
220-01	23.2801	3.27354	55.2322
220-02	22.3499	3.30215	51.8934
220-03	24.9432	3.82598	67.053
221-01	21.7433	3.39645	53.2271
221-02	23.7985	3.77928	66.2636
221-03	19.8199	3.01108	42.4066
221-04	20.8661	3.03021	46.1772
221-05	24.2953	3.51429	61.0909
222-01	23.068	3.53374	60.4538
222-02	21.9516	3.18543	51.4399
222-03	22.737	3.26881	53.3964
223-01	21.4303	3.09092	48.2719
223-02	24.7626	3.56763	65.1884
223-03	21.1761	3.01747	47.7942
223-04	23.8488	3.76581	65.7166
223-05	23.6109	3.85298	64.1119
224-01	22.9631	3.56729	59.719
224-02	21.9663	3.26887	53.3082
224-03	22.5229	3.29289	51.9324
225-01	22.0711	3.64894	58.5056
225-02	22.902	3.4851	58.7156
226-01	22.7191	3.36817	55.6987
226-02	23.2244	3.58393	59.549
226-03	18.9249	3.0459	41.3984
226-04	23.3832	3.46096	57.6168
227-01	22.3778	3.17549	50.4227
227-02	21.7584	3.21551	49.4246
227-03	17.9228	2.66362	35.4973
228-01	24.6079	4.03146	72.0122
228-02	25.0254	3.64978	67.2142
229-01	23.0402	3.61355	60.6338
229-02	22.9926	3.33505	56.6798
230-01	22.9453	3.60423	61.03
230-02	22.8618	3.61353	61.3753
230-03	13.0005	2.01795	18.9372
230-04	16.8105	2.34941	28.2255
230-05	22.1766	3.43426	54.347
230-06	23.9921	3.44108	60.4458
230-07	20.0607	2.78148	42.6794
230-08	22.8149	3.4589	56.9869
230-09	17.7775	2.61324	33.0173
230-10	19.3273	2.78345	39.7983
230-11	18.4939	2.54456	35.417
231-01	16.6195	2.26022	27.2995
231-02	14.5417	1.91906	20.6817
231-03	18.9576	2.37089	32.1838
232-01	24.3422	3.76348	66.1911
232-02	21.2556	3.09902	48.4762
232-03	21.3792	3.37039	52.5294
233-01	18.2216	2.77671	35.5776
233-02	21.1306	3.07067	47.6758
233-03	19.0293	2.66499	36.5829
233-04	23.3495	3.56472	61.2853
233-05	19.8497	3.18482	46.7623
233-06	17.2229	2.40176	29.8911
233-07	16.0379	2.2855	26.1891
233-08	21.23	3.00825	44.2499
233-09	20.0951	2.55641	37.3448
234-01	22.5674	3.34441	54.9405
234-02	21.3668	3.18866	49.6471
234-03	22.0763	3.32604	52.4514
234-04	22.3941	3.45238	55.8237
234-05	21.9295	3.31448	52.9054
234-06	24.0494	3.41271	59.3076
234-07	20.0051	2.74348	40.7361
235-01	21.1988	3.1556	47.3567
235-02	21.0404	2.94343	43.4313
235-03	22.7302	3.11788	50.9026
236-01	22.8536	3.44523	57.3913
236-02	23.7232	3.39759	57.6575
236-03	21.6733	3.21256	48.8716
236-04	23.7132	3.48261	59.6143
236-05	22.7728	3.2747	52.1592
237-01	21.2621	3.07752	48.9032
237-02	21.9336	3.22457	50.3743
237-03	12.6652	2.11339	19.9386
237-04	23.6439	3.61407	60.65
237-05	21.5853	3.03505	47.0231
237-06	19.5168	2.7556	39.9606
238-01	22.7531	3.5297	58.6011
238-02	23.5205	3.47403	59.2441
238-03	23.5467	3.73908	63.6283
238-04	21.9062	3.28088	52.8526
238-05	16.8653	2.46285	30.5541
239-01	18.9282	2.71763	36.2435
239-02	21.0858	3.05282	46.5411
239-03	19.4186	2.71505	38.8384
240-01	20.6915	3.07862	45.0476
240-02	19.6608	2.89757	41.8351
240-03	15.8813	2.07213	24.1435
240-04	14.1892	1.89633	19.3823
241-01	20.0327	2.91276	41.7812
241-02	21.0054	3.12827	46.9882
241-03	18.0035	2.60992	32.8758
241-04	15.8891	2.26436	26.2902
241-05	19.0715	2.71208	37.0007
241-06	22.9098	3.22103	53.5466
242-01	19.0622	2.59237	35.3262
242-02	13.2533	1.86354	17.3515
242-03	18.58	2.51531	33.6743
242-04	14.5879	1.99251	20.4031
243-01	17.8327	2.55797	33.4668
243-02	21.2921	3.20918	49.1408
244-01	25.2813	3.80713	72.8081
244-02	24.702	4.07506	73.0131
244-03	26.5976	4.33193	82.4352
245-01	24.7559	3.48184	64.6287
245-02	24.7467	3.92786	71.2297
245-03	23.3172	3.65129	61.1672
246-01	23.2036	3.39901	57.136
246-02	19.4111	2.86087	41.1372
246-03	20.9454	3.2166	48.0881
247-01	21.7319	3.46649	55.866
247-02	23.5315	3.7968	65.7534
247-03	23.318	3.49271	60.1313
248-01	18.6878	2.63128	35.6726
248-02	17.5216	2.55366	32.2851
248-03	20.027	2.94004	42.1925
248-04	15.1021	2.15234	22.6631
248-05	24.0683	3.39784	58.2823
248-06	22.7204	2.97267	48.9455
248-07	18.0788	2.51083	32.3748
249-01	21.7353	3.18814	50.7253
250-01	20.7509	2.85694	43.3408
250-02	16.9901	2.36527	27.9343
250-03	20.3735	2.69286	41.541
251-01	19.8763	3.12084	42.6265
251-02	21.6894	3.01189	46.5523
251-03	21.7778	3.07731	49.927
251-04	20.0119	2.73015	39.0306
251-05	21.3013	3.15503	47.8968
251-06	19.7849	2.6854	39.1156
251-07	22.3021	3.32639	54.2439
251-08	23.457	3.49183	57.5415
252-01	18.0659	2.63132	33.6024
252-02	19.4531	2.75765	39.3722
253-01	20.6578	3.5023	52.3754
253-02	21.5034	3.22422	50.0967
254-01	25.6181	4.05488	75.5279
254-02	21.0784	3.19122	48.2389
254-03	20.4698	3.01454	44.199
254-04	23.2048	3.54708	59.0373
254-05	17.7143	2.77619	34.6363
254-06	21.4342	3.01423	46.6076
254-07	18.8962	2.7371	36.6964
254-08	21.5638	3.25419	50.7954
254-09	22.1902	3.28941	50.7475
255-01	18.6796	2.65074	34.9064
255-02	17.4546	2.40158	29.9044
255-03	19.1461	2.94662	40.2769
255-04	21.1213	3.02969	44.3334
255-05	20.769	2.94552	43.4405
255-06	19.3338	2.70412	37.8291
256-01	24.198	3.70298	64.9844
256-02	23.6479	3.6106	63.0951
256-03	15.4095	2.09743	24.4788
256-04	21.9736	3.48007	56.2067
256-05	16.1292	2.39852	28.4282
256-06	18.2011	2.53556	34.2926
256-07	17.4259	2.26988	29.0645
256-08	16.6723	2.34356	27.3062
256-09	17.1775	2.48176	30.2091
257-01	23.419	3.45852	59.2405
257-02	22.0946	3.25723	52.6133
257-03	23.4771	3.72251	61.6331
257-04	24.2447	3.63717	63.6943
257-05	23.7311	3.86257	66.8605
257-06	21.8074	3.1551	51.9674
258-01	18.8269	2.75709	38.5266
258-02	19.6222	2.96574	43.5706
258-03	22.8593	3.69406	61.0223
258-04	20.8641	3.0712	46.2304
258-05	21.0414	3.14123	46.4101
258-06	22.3913	3.68493	59.8389
258-07	17.8113	2.41181	32.282
258-08	19.1876	2.70437	36.9422
259-01	20.6738	3.16706	45.1551
259-02	19.6182	2.88276	40.9418
259-03	20.8287	2.70645	41.3429
259-04	19.911	2.79341	41.0963
259-05	21.3524	3.14359	46.7413
260-01	22.6104	3.38285	55.1083
260-02	18.1124	2.75725	36.5223
260-03	20.6487	3.09112	45.3969
261-01	17.4387	2.67646	33.9291
261-02	23.3745	3.79011	65.3307
261-03	22.3105	3.45267	55.3887
261-04	21.2846	3.33687	50.397
261-05	23.381	3.85431	64.8273
261-06	18.5145	2.54148	35.313
261-07	22.0981	3.41577	52.222
261-08	17.2762	2.97998	37.2054
262-01	20.5385	3.58335	52.9535
262-02	21.7034	3.12809	49.4994
262-03	23.2402	3.60572	60.865
263-01	22.5849	3.56126	56.1723
263-02	24.2082	3.76576	68.0715
263-03	25.7083	3.87117	73.8661
263-04	22.3712	3.36799	55.8479
264-01	19.1252	2.80292	38.2149
264-02	22.1826	3.11908	50.1536
264-03	22.664	3.1851	52.9528
264-04	18.4359	2.47869	32.7503
265-01	17.1404	2.49099	29.6746
265-02	18.8863	2.5396	35.4087
266-01	23.2843	3.8213	63.9399
266-02	21.155	3.3407	52.3156
266-03	22.8429	3.68864	62.0261
267-01	22.3614	3.73907	62.0269
267-02	21.969	3.46555	56.6085
268-01	17.4097	2.60614	32.3597
268-02	18.8021	2.79675	38.3396
268-03	19.7559	2.66159	39.0909
269-01	16.983	2.60175	31.428
269-02	17.5158	2.87537	36.4225
269-03	17.4871	2.58417	34.4585
270-01	19.9296	3.10593	44.4848
270-02	23.8016	3.26598	54.0606
270-03	22.1962	3.38964	54.2608
270-04	18.9797	2.61254	34.9126
270-05	12.6197	1.59265	13.8798
270-06	17.7417	2.62127	34.3196
270-07	17.2431	2.70907	33.7404
271-01	21.6554	3.59324	55.5995
271-02	21.5	3.3779	51.9082
271-03	22.7595	3.09826	51.6184
271-04	23.1153	3.22139	54.5629
271-05	21.5619	3.13059	46.8231
271-06	22.7079	3.01448	50.4694
271-07	20.4667	2.99582	43.0723
272-01	19.9906	3.18968	47.1465
272-02	19.7233	3.35469	48.8943
272-03	20.6729	3.41714	52.9629
273-01	23.6827	3.05033	54.0717
273-02	23.6738	3.51557	59.7269
274-01	24.657	3.90103	70.2703
274-02	22.1914	3.42503	55.3431
274-03	23.5376	3.88569	64.6608
275-01	24.8387	3.92747	71.6192
275-02	23.9299	3.82229	66.3302
275-03	24.1721	3.45529	62.5412
276-01	21.9095	2.70847	40.9439
276-02	19.3938	2.4522	34.6469
276-03	22.2919	2.94178	47.2796
277-01	24.0117	3.76556	65.1633
277-02	23.3762	3.35996	57.8193
277-03	19.4686	2.7081	39.5384
278-01	21.8567	3.59335	57.547
278-02	23.6595	3.61043	64.0385
278-03	23.3598	3.39253	58.6395
279-01	26.5313	3.89205	74.8891
279-02	24.7505	3.39539	63.3593
279-03	23.3575	3.60786	61.4662
279-04	18.6863	2.46138	35.0871
280-01	26.6794	4.09515	78.5922
280-02	26.3876	3.58317	70.6483
281-01	26.302	4.11743	79.8862
281-02	25.9328	3.57685	68.6259
282-01	24.0251	3.70344	65.5126
282-02	26.0308	4.12574	78.1693
282-03	18.6589	2.62179	36.0273
283-01	18.1534	3.37734	43.8167
283-02	21.1815	3.70558	57.682
283-03	21.6732	3.7738	59.747
283-04	18.3149	3.0326	40.0452
284-01	20.9258	3.29687	50.8133
284-02	19.4723	2.65255	38.1908
284-03	24.2342	3.88642	70.0335
284-04	22.1004	3.5749	57.3696
284-05	17.6358	2.60918	33.6536
284-06	23.9624	3.54157	61.4646
285-01	19.6981	2.54649	36.9459
285-02	20.6396	3.02445	44.4469
285-03	18.785	2.94865	40.8623
285-04	17.5411	2.47506	30.1826
285-05	20.6254	2.42812	37.6789
285-06	15.047	2.05364	22.3158
286-01	22.3002	3.24282	51.8434
286-02	23.2896	3.49109	59.2983
286-03	23.3696	3.62567	60.7585
287-01	26.3272	4.01302	79.0362
287-02	26.217	4.28337	82.2492
287-03	23.9355	4.12498	70.9887
288-01	25.0131	3.75353	68.9902
288-02	22.6567	3.87121	61.6025
288-03	24.1878	3.88582	68.5276
289-01	25.8967	4.27981	80.1056
289-02	26.0786	4.47638	84.1144
289-03	23.1035	3.7965	61.2864
290-01	22.1155	2.78404	45.8251
290-02	23.5345	3.14616	52.9629
290-03	23.3404	3.22663	52.7749
291-01	21.1274	3.14918	48.5158
291-02	22.0582	3.5853	59.3217
291-03	23.7335	3.60769	61.2436
291-04	21.3938	2.99136	45.196
292-01	16.2994	2.45169	28.1682
292-02	20.5713	3.16043	45.3383
292-03	19.0649	2.89817	39.7381
292-04	18.1016	2.76512	34.942
292-05	17.4302	2.49735	30.5342
292-06	20.3624	2.94386	42.219
293-01	22.9949	3.32034	53.4982
293-02	22.8923	3.64907	60.9207
293-03	19.8916	2.94168	41.7497
293-04	22.8226	3.53382	58.7766
293-05	17.3432	2.52017	31.4814
294-01	23.7438	3.41883	58.9598
294-02	24.0699	3.63422	63.1905
295-01	22.8726	3.31402	56.4175
295-02	23.0854	3.48198	57.7282
295-03	24.1704	3.67933	64.5126
295-04	22.2524	3.4697	56.3408
296-01	22.7797	3.63884	59.5611
296-02	20.8483	2.94178	45.281
296-03	24.1842	3.6702	64.1378
296-04	22.6477	3.27227	53.58
296-05	20.0967	2.92366	42.7562
296-06	17.7888	2.37134	31.1281
296-07	18.6331	2.66871	36.9821
297-01	23.2083	3.63775	59.4568
297-02	23.1373	3.2884	56.3651
297-03	22.3882	3.43575	55.3223
297-04	23.0732	3.60187	60.0075
298-01	17.0345	2.11317	25.587
298-02	19.7059	2.36181	32.8972
298-03	22.4897	2.84195	45.9614
298-04	21.567	2.83225	42.5725
299-01	16.1542	2.54074	29.7547
299-02	23.0555	3.38274	56.9656
299-03	22.0353	3.3396	50.9916
299-04	18.6302	2.67124	36.346
299-05	21.5361	3.32615	49.5422
299-06	20.2904	2.87984	41.5895
299-07	16.9392	2.6164	33.1564
299-08	18.5046	2.76882	36.4442
299-09	19.7211	2.91012	41.2121
300-01	22.6362	3.57728	59.8563
300-02	19.8974	3.04255	44.0139
300-03	21.8876	2.962	46.3263
300-04	22.1276	3.1039	49.3801
301-01	20.0804	3.16105	46.0466
301-02	21.7728	3.16915	50.6055
301-03	22.6621	3.36486	53.2174
301-04	23.4331	3.13516	53.5395
301-05	17.479	2.64165	33.3165
301-06	16.7699	2.41118	29.4996
301-07	23.293	3.8235	64.9034
301-08	23.2261	3.42962	57.7981
301-09	20.127	3.00058	42.355
301-10	25.1025	3.53263	65.8303
302-01	22.2325	3.22988	52.6327
302-02	23.7862	3.39105	57.8061
302-03	22.9786	3.56248	58.4529
302-04	21.7657	3.28333	53.4784
302-05	22.6462	3.52355	57.6647
302-06	21.7722	3.04148	48.6375
302-07	19.2058	3.15714	43.8768
303-01	25.5376	4.22297	78.5931
303-02	27.8177	4.22924	84.6335
303-03	26.3427	3.70019	72.7524
304-01	23.9262	3.55683	63.238
304-02	25.397	3.87513	73.596
304-03	23.3754	3.79266	63.6379
305-01	21.7052	3.4597	51.885
305-02	24.4897	3.89886	68.9651
305-03	24.7764	3.61355	65.973
306-01	19.544	3.15808	43.5973
306-02	22.9358	3.28689	54.9526
306-03	14.5237	2.32293	24.171
306-04	19.9492	2.76669	40.5188
306-05	18.9394	2.77201	36.8687
307-01	21.2769	3.15072	48.8745
307-02	23.3723	3.54431	59.8364
307-03	23.4951	3.60753	60.8432
307-04	22.5077	3.09868	49.5189
308-01	14.5072	1.84467	20.2447
308-02	14.5478	2.36403	24.7605
308-03	15.5524	2.32627	26.8061
309-01	24.5149	3.71559	68.0133
309-02	20.0826	3.37672	48.9382
309-03	24.1566	3.70868	65.9223
310-01	23.4987	3.72394	63.3081
310-02	24.3794	3.71878	66.8189
311-01	24.5573	3.82401	70.0179
311-02	24.0829	3.85855	67.2223
311-03	21.8941	3.68284	56.2089
312-01	23.7161	3.60482	62.1464
312-02	24.3503	3.38555	60.8534
313-01	24.2918	3.99993	68.9564
313-02	21.9249	3.7735	58.92
313-03	24.9591	3.49967	63.955
314-01	24.0052	3.38388	57.6325
314-02	23.4813	3.50524	60.3286
314-03	21.6694	3.14046	49.4025
315-01	26.4504	4.37326	84.1872
315-02	27.0657	4.22211	84.2407
315-03	24.7775	4.16768	72.974
315-04	24.6461	3.65016	66.8568
316-01	25.8271	4.34889	80.1503
316-02	26.4246	4.23583	81.3108
316-03	22.1382	3.79196	57.9424
317-01	25.2434	3.7838	69.9655
317-02	23.2117	3.28696	57.2268
317-03	25.1302	4.12827	74.9994
318-01	15.4755	2.40397	27.3698
318-02	20.9749	3.13124	47.5678
318-03	19.8557	2.86015	40.7529
319-01	19.4553	3.26739	45.0737
319-02	23.3573	3.29235	56.297
319-03	22.3888	3.57134	57.764
320-01	21.8402	3.59805	56.5255
320-02	24.6332	3.96021	71.749
320-03	23.1694	3.45763	60.4647
321-01	25.2433	3.95738	74.6858
321-02	23.7365	3.33536	59.1002
322-01	21.789	3.26443	53.3572
323-01	24.0597	3.96665	69.8161
323-02	25.1137	3.51862	65.001
323-03	19.9485	3.55905	51.3603
324-01	22.8379	3.5989	59.2232
324-02	21.0058	2.86151	45.1857
324-03	23.593	3.25084	55.8559
324-04	23.1211	3.47164	57.8957
324-05	23.7419	3.48164	58.202
325-01	26.5041	4.06538	76.1421
325-02	22.1002	3.12014	47.7083
325-03	24.7599	3.86468	69.2059
325-04	21.0771	3.29889	48.725
326-01	24.0012	3.632	62.4659
326-02	23.0172	3.43707	59.1543
326-03	19.7281	2.71355	38.5326
326-04	19.3561	2.63449	37.8826
326-05	21.6237	3.08047	48.7613
327-01	12.3456	1.88165	16.4385
327-02	15.658	2.14245	25.1039
327-03	17.7136	2.35837	31.4796
327-04	20.9537	3.17352	47.2318
327-05	20.3503	3.31246	49.04
327-06	19.7453	2.93319	41.6316
327-07	19.4524	2.77189	40.2788
327-08	15.6058	2.6418	28.1747
327-09	11.2822	1.99961	16.2117
327-10	12.3937	1.70841	15.4654
327-11	16.3803	2.14478	25.6594
327-12	13.733	1.744	17.3276
328-01	21.8792	3.09534	48.1332
328-02	23.0124	3.29284	52.5868
328-03	16.6913	2.68918	31.9816
328-04	21.1174	3.1047	46.4887
328-05	19.0142	2.77488	38.7326
328-06	17.7555	2.60513	32.4093
329-01	17.9937	2.51159	33.9174
329-02	19.0855	2.83259	38.3015
329-03	14.7784	1.97904	21.8027
329-04	14.8747	2.05735	21.9955
329-05	7.22409	1.28476	6.3376
330-01	20.4244	3.15232	44.9972
330-02	21.6125	3.2543	51.2693
330-03	25.1383	3.83789	69.7956
330-04	19.738	2.86836	40.8668
330-05	24.7508	3.40725	61.1678
330-06	17.8798	2.59834	34.0204
330-07	25.5491	3.98393	71.6121
331-01	19.5264	3.09001	44.5088
331-02	22.7082	3.69181	60.6183
331-03	19.2722	3.02478	41.8683
331-04	23.0634	3.51009	57.6354
331-05	12.8594	2.28161	21.1355
331-06	19.8108	2.80845	41.4048
331-07	22.4311	3.30221	54.3601
332-01	24.0419	3.67044	63.3771
332-02	20.0381	2.84131	42.5653
332-03	24.2069	3.89511	66.2476
332-04	19.3111	2.73604	37.7694
332-05	21.2922	3.24536	48.8455
332-06	21.553	3.2275	49.3749
332-07	21.9005	3.2421	51.2298
332-08	17.2543	2.77761	34.2873
333-01	22.4332	3.10722	49.6278
333-02	20.8512	2.73634	42.2664
333-03	23.1022	3.43983	56.6768
333-04	20.6433	2.95792	45.6286
333-05	24.5191	3.81549	65.7799
333-06	24.4544	3.77148	65.9055
334-01	22.109	3.21048	53.3761
334-02	22.131	3.66821	59.7571
335-01	21.932	3.17058	49.2097
335-02	22.3098	3.15849	51.8258
335-03	18.9687	2.73435	38.5328
336-01	22.748	3.90062	63.6276
336-02	25.2186	3.64371	67.4154
336-03	25.5207	4.17077	76.8562
337-01	24.4086	3.57457	64.9722
337-02	25.7378	3.77877	71.5227
338-01	18.2311	2.60161	34.96
338-02	18.3436	2.49716	34.0308
338-03	22.0538	3.61554	54.9043
338-04	23.1452	3.54441	59.3164
338-05	23.6185	3.25999	56.4644
339-01	19.0297	2.84398	39.9042
339-02	17.9965	2.54942	33.8302
339-03	19.5115	2.87617	41.7604
339-04	23.0476	3.18871	53.3987
339-05	23.2664	3.66746	60.8486
339-06	23.4296	3.31427	56.7179
339-07	19.7986	2.8329	41.8283
340-01	21.2318	3.36888	52.5949
340-02	23.5512	3.61362	63.3257
340-03	22.25	3.16123	52.3142
341-01	16.9969	2.29482	26.7215
341-02	18.6539	2.46772	32.7115
342-01	22.1234	3.21404	51.6923
342-02	22.4212	2.89766	49.0233
343-01	20.3654	2.97085	42.5378
343-02	19.5591	2.78395	39.0728
343-03	21.8666	3.43949	54.1251
344-01	18.4608	2.6368	34.2687
344-02	22.4116	3.15879	49.6835
344-03	20.3676	2.87972	41.3671
344-04	19.1253	2.72405	35.7535
344-05	17.4672	2.53747	32.2669
345-01	23.8552	3.5385	60.0211
345-02	23.4747	3.78676	62.511
345-03	24.1036	3.51245	61.5814
345-04	20.7156	2.92778	44.2752
345-05	20.9289	3.27045	48.0956
345-06	19.5977	2.72988	39.1428
345-07	21.9868	3.34247	51.6221
345-08	20.5947	2.96644	45.0956
345-09	18.741	2.64303	37.4491
346-01	25.672	4.05956	77.1819
346-02	24.5759	4.08419	73.9049
346-03	24.9794	3.71259	67.3809
347-01	18.4779	2.60611	34.0207
347-02	19.3259	2.71766	37.0523
347-03	16.381	2.44221	29.2672
347-04	19.2916	2.69217	37.0117
347-05	20.8022	3.10472	45.5767
348-01	13.0322	1.79328	17.3721
348-02	16.1914	2.46872	29.1299
348-03	17.2214	2.6429	34.2376
348-04	15.5883	2.40709	28.161
348-05	15.9641	2.58649	30.5771
349-01	25.4944	4.21353	78.2916
349-02	22.6228	3.61733	59.7662
349-03	25.1401	3.64339	68.5047
350-01	16.871	2.43467	30.5722
350-02	22.3473	3.21883	53.877
350-03	20.0603	3.08679	44.5841
351-01	19.9905	3.01168	44.1432
351-02	24.2092	3.71683	66.0401
351-03	21.381	2.96378	48.0972
352-01	15.0124	2.35098	26.377
352-02	13.2369	1.90891	18.9661
352-03	13.675	2.2673	22.6737
352-04	12.541	1.57426	14.9273
353-01	27.5494	4.3467	85.8591
353-02	26.4697	4.242	81.9847
353-03	24.7023	3.65187	66.9908
354-01	26.6059	4.2232	82.5895
354-02	26.1711	4.11482	78.9061
354-03	23.0665	3.38354	59.1857
355-01	24.9057	3.99877	72.6902
355-02	24.1141	3.38327	60.1526
356-01	21.8317	3.42829	55.2513
356-02	24.0957	3.88835	68.8692
356-03	25.5577	3.98426	74.2098
357-01	22.1053	3.4428	55.1992
357-02	24.0474	3.86473	67.2796
357-03	21.8106	3.75092	58.3793
358-01	24.1328	3.81367	64.4389
358-02	23.9423	3.59413	62.1974
358-03	22.8363	3.76931	61.4454
358-04	23.6889	3.65367	62.4643
358-05	24.3941	3.53553	63.4159
359-01	13.9049	2.19485	22.5097
359-02	14.9771	2.28111	25.0315
359-03	14.992	2.30949	25.2767
359-04	16.4403	2.27805	28.1591
360-01	22.1347	3.00857	49.668
360-02	24.9555	3.84699	69.0077
360-03	23.1707	3.3496	56.884
360-04	19.7688	3.16005	43.4889
360-05	23.371	3.62439	59.6151
360-06	23.6362	3.66667	63.6342
361-01	23.149	3.64924	60.7314
361-02	22.4965	3.4605	55.9241
361-03	21.9935	3.3107	53.8152
361-04	22.2631	3.31775	51.7242
362-01	22.2871	3.29626	54.283
362-02	18.864	2.51704	35.6617
362-03	23.2007	3.22274	54.1038
362-04	14.0612	1.95508	20.7217
362-05	17.8953	2.38937	32.0243
363-01	20.2597	2.82259	42.2968
364-01	24.6793	3.66787	67.0477
364-02	24.8781	4.0239	72.7042
364-03	23.1983	3.76601	63.1871
365-01	23.6509	3.31231	56.877
365-02	20.4757	2.61644	38.8306
365-03	21.3916	2.97825	45.0156
366-01	21.2389	2.82298	42.0905
366-02	21.4304	2.88799	43.5699
367-01	21.5531	3.29002	51.4353
367-02	20.0763	2.79487	42.0332
368-01	14.6786	2.20155	23.5691
368-02	16.2226	2.41604	27.231
369-01	21.6892	3.16765	50.5893
369-02	16.2819	2.56834	30.8183
370-01	23.9387	3.54307	60.0688
370-02	23.069	3.52364	57.5884
371-01	21.4279	3.05166	47.5249
371-02	21.2032	3.19197	49.5086
371-03	17.9461	2.29236	30.6191
371-04	9.1101	1.50638	9.64833
372-01	16.8119	2.65838	32.6678
372-02	11.6966	1.96987	16.2439
372-03	15.8065	2.50273	27.2643
373-01	19.3384	2.67564	37.1173
373-02	19.1481	2.50842	34.332
374-01	23.4156	3.65528	62.5669
375-01	24.7953	3.68249	68.1171
375-02	24.3642	4.13114	74.5869
376-01	24.326	3.58184	65.5899
376-02	35.0941	5.55861	142.296
376-03	23.2669	3.45616	58.5679
376-04	23.4541	3.26819	56.7359
376-05	23.6089	3.68961	61.6335
376-06	23.3074	3.62832	60.9282
376-07	22.1505	3.23956	53.1118
377-01	22.3449	2.9523	48.3678
377-02	21.9852	3.02492	46.3353
378-01	20.0392	2.86887	41.6213
378-02	22.1204	3.39645	54.6054
379-01	18.1966	3.01009	40.5407
379-02	20.7751	3.02982	48.2275
379-03	17.1772	2.70856	34.7593
380-01	17.5293	2.80433	36.6204
380-02	17.2003	2.5453	32.7302
380-03	19.4716	3.01796	42.2933
380-04	19.475	2.86898	39.4897
380-05	17.4315	2.37188	31.2546
380-06	21.1701	3.09081	47.6742
380-07	16.5983	2.66001	30.0484
381-01	17.7999	2.74228	36.6315
381-02	19.9238	3.30486	48.2893
382-01	18.523	2.93951	38.7796
382-02	18.4754	2.83191	37.2017
382-03	15.8421	2.48809	28.2711
382-04	17.9614	2.96326	37.2883
382-05	16.812	2.58339	31.8539
383-01	18.2844	2.6586	35.5102
383-02	19.8042	3.06531	43.7356
384-01	18.9554	2.73595	38.3404
384-02	18.622	2.74855	37.5246
385-01	18.723	2.82038	38.9649
385-02	20.1948	3.13753	46.4102
385-03	19.4793	2.86271	41.3103
386-01	18.9007	2.89171	37.6311
386-02	17.7753	2.58647	33.6242
387-01	21.343	3.46098	53.6139
387-02	20.8408	3.59835	54.4606
388-01	17.5473	2.60445	31.9481
388-02	17.1215	2.50366	30.4509
388-03	20.1168	2.72278	41.2552
388-04	20.5219	2.85181	42.9166
388-05	18.7025	2.98756	41.8247
388-06	16.6224	2.19185	27.3311
388-07	20.8115	2.89162	44.9985
388-08	19.656	2.59557	37.9071
388-09	18.4277	2.79612	37.8806
389-01	19.9306	2.82002	40.2076
389-02	19.4276	2.60435	37.9833
389-03	17.9564	2.66472	35.5408
390-01	19.9669	2.57446	37.0399
390-02	19.5177	2.73071	39.4633
390-03	20.2778	2.74677	40.2033
390-04	21.5213	2.8446	43.5528
390-05	19.1765	2.80151	38.2368
391-01	18.6742	2.80823	39.1043
391-02	16.5706	2.90634	35.5336
391-03	17.7419	2.6991	34.8938
392-01	19.4819	2.93972	40.7898
392-02	17.6198	2.62824	33.7377
392-03	18.0655	2.52709	31.2898
392-04	15.1655	2.00588	22.7591
392-05	15.3435	2.19129	25.7757
392-06	18.5187	2.6614	36.4044
393-01	14.8222	2.10455	23.2879
393-02	21.4663	3.25151	49.9467
393-03	18.615	2.66367	36.0538
394-01	18.4256	2.61302	35.5754
394-02	18.1647	2.58244	33.8807
394-03	16.6012	2.63165	30.1273
394-04	16.0631	2.52061	27.8906
394-05	17.7228	2.47901	32.035
394-06	14.1637	2.01198	20.8987
394-07	14.5562	1.87216	20.2012
394-08	11.462	1.72497	13.8163
395-01	20.5392	3.12013	46.6464
395-02	14.4956	2.00529	21.5255
395-03	16.0993	2.53293	28.889
395-04	13.3328	1.95886	18.8388
395-05	14.4714	2.02402	20.6321
395-06	15.2962	2.50385	26.1857
395-07	14.6537	1.80836	19.0615
395-08	12.873	1.73045	16.3599
396-01	19.884	3.09909	44.6688
396-02	15.8239	2.70621	30.0347
396-03	18.8314	2.7312	38.0913
397-01	19.7869	2.88081	41.0323
397-02	14.4735	2.13921	22.6791
397-03	10.8246	1.51491	12.0278
397-04	12.2407	1.72215	15.326
397-05	19.4762	2.67858	38.9586
398-01	15.3593	2.38948	27.2781
398-02	20.2023	3.19081	46.0924
398-03	17.2344	2.58089	32.0482
398-04	16.0627	2.40717	26.8012
398-05	16.7207	2.47577	29.7051
399-01	19.1195	2.63532	36.1714
399-02	15.1925	2.21045	24.4472
399-03	18.8768	2.75348	37.1646
400-01	17.6918	2.65281	33.6276
400-02	17.9428	2.93964	38.0216
400-03	15.7321	2.1455	25.3457
401-01	18.5221	2.78066	38.0494
401-02	16.0481	2.34051	27.7801
401-03	16.075	2.31117	27.4609
401-04	16.8754	2.58341	31.5318
401-05	7.0124	1.56312	7.81214
402-01	17.058	2.50953	30.7477
402-02	16.8925	2.49311	29.8894
402-03	17.5711	2.6702	33.3209
402-04	16.2606	2.31131	26.8724
403-01	17.8838	2.75414	36.3999
403-02	17.2286	2.79104	34.6865
403-03	18.5898	2.65859	36.6887
404-01	19.4094	2.80921	40.4983
404-02	14.1127	2.10189	21.8988
404-03	16.5639	2.63158	29.8553
404-04	15.8011	2.39678	27.0741
405-01	17.0451	2.18663	27.2326
405-02	11.9945	1.88129	15.7385
405-03	17.9217	2.16791	27.2158
406-01	23.753	3.82007	64.9678
406-02	24.3179	3.5566	64.3538
406-03	24.2558	4.00654	70.8427
406-04	19.1461	3.38014	46.1432
406-05	9.28713	2.16558	13.7167
407-01	10.2542	1.55156	11.715
407-02	15.3586	2.09247	24.2262
407-03	17.0838	2.46683	31.7507
408-01	20.4951	2.67814	39.4301
408-02	18.5468	2.5667	34.2608
408-03	20.4919	2.63816	38.4895
408-04	15.4289	2.32315	25.9327
408-05	18.3552	2.43124	32.4034
409-01	19.7567	2.68217	38.2535
409-02	23.4427	3.18558	52.4984
410-01	21.9967	3.69405	60.2558
410-02	23.4232	3.59889	62.6824
411-01	21.8338	3.37691	52.2601
411-02	20.8398	2.95862	45.2803
411-03	18.5539	2.37106	32.7338
411-04	20.5874	2.81471	42.4903
412-01	21.8365	3.37692	51.5133
412-02	20.464	3.01183	43.4608
412-03	22.0262	3.22102	50.4084
412-04	20.4837	3.11703	47.7524
412-05	21.4721	2.93879	47.6013
412-06	21.7951	3.2935	51.9156
412-07	21.8821	3.20187	49.4929
412-08	21.9704	3.25283	52.7257
413-01	20.7749	3.16149	48.1549
413-02	21.7759	3.11855	48.6821
413-03	21.5937	3.20635	48.5306
413-04	21.6566	2.91633	46.5544
413-05	20.5844	2.97697	42.7579
413-06	20.9547	2.95777	44.9553
413-07	21.4393	2.86148	45.2445
413-08	20.6946	3.07217	45.3189
413-09	22.1354	3.44882	53.7223
413-10	21.6507	3.00221	48.3923
413-11	21.1649	3.18542	49.966
414-01	21.5461	2.82699	43.2927
414-02	21.2396	2.76912	41.3677
415-01	22.0978	3.28687	52.183
415-02	21.3806	3.2394	50.3606
415-03	21.469	3.04133	47.9764
415-04	20.8685	3.04956	44.7696
415-05	18.8989	2.78675	38.2698
416-01	19.2008	2.51397	35.3924
416-02	19.9321	2.55848	36.1621
417-01	21.4849	3.06076	48.7749
417-02	22.7838	3.71308	62.3708
418-01	22.0619	2.87436	46.3615
418-02	21.9681	2.85056	44.5799
419-01	17.2407	2.83937	36.0252
419-02	20.6921	3.09536	45.9712
419-03	20.2836	2.93964	43.436
419-04	21.6602	3.35465	52.0878
419-05	20.921	2.83409	42.1343
419-06	21.1943	3.18158	48.6764
419-07	21.993	2.96397	46.7899
420-01	21.351	3.34501	52.0257
420-02	21.1456	3.02346	45.1347
421-01	20.8718	2.80627	41.9867
421-02	20.6115	2.60512	38.9824
422-01	22.6429	3.04744	48.6283
422-02	21.9981	3.04294	48.7182
423-01	20.8885	2.87401	43.7912
423-02	19.1602	2.71351	37.4613
424-01	22.2523	3.15622	51.4285
424-02	21.8595	2.96203	46.4156
424-03	23.6841	3.47836	59.5173
425-01	21.566	3.01179	48.4318
425-02	23.5173	3.49058	58.0701
425-03	21.6065	3.19743	51.326
426-01	20.9725	3.08536	45.3303
426-02	20.5461	2.91666	44.0568
426-03	21.7702	3.00033	48.2901
426-04	21.9928	3.33251	53.1891
426-05	21.0199	3.14624	48.4074
427-01	21.4213	3.21435	50.5416
427-02	22.8013	3.18552	53.4357
428-01	21.517	3.07959	49.0343
428-02	21.6772	3.27591	51.5666
428-03	21.24	3.10829	49.6691
428-04	22.9734	3.40062	55.8719
428-05	20.3325	3.17948	46.3653
428-06	20.9388	3.19306	46.9394
428-07	21.8378	3.24567	51.8141
429-01	21.6307	3.05934	49.0139
429-02	21.3809	3.16139	49.5467
429-03	21.0577	3.14438	47.979
429-04	21.3758	3.34146	50.3451
429-05	20.8897	3.12899	47.4414
429-06	20.2488	3.04781	43.2025
429-07	22.0029	3.26901	50.7564
429-08	22.2474	3.21511	51.9639
430-01	22.1155	3.31672	54.8089
430-02	20.6545	3.40996	52.1774
430-03	20.8739	3.29968	52.1689
430-04	22.592	3.30609	54.8593
430-05	21.9498	3.37691	54.2522
431-01	20.7467	3.32034	50.5515
431-02	21.0557	3.24348	49.9817
431-03	21.0052	3.03616	46.4948
431-04	21.6792	3.05328	49.2629
431-05	20.8631	3.23977	50.5472
431-06	22.5154	3.54162	57.8016
431-07	22.4669	3.07757	50.9924
431-08	21.5651	2.95451	45.2609
431-09	19.9131	3.40099	45.9149
432-01	21.3931	2.89218	44.9979
432-02	20.1818	2.95266	42.8588
433-01	21.4209	3.17056	50.4721
433-02	21.9573	3.39687	54.4079
433-03	20.4601	3.12306	44.8263
433-04	21.2362	3.51448	53.8971
434-01	21.5559	3.34176	51.7251
434-02	23.3551	3.46656	58.683
434-03	21.7137	2.69856	44.1057
434-04	21.3314	2.91056	45.5702
434-05	21.1816	3.07343	48.002
434-06	23.217	3.22838	54.1509
434-07	20.8374	3.03012	46.1056
434-08	20.4161	3.09754	45.5967
434-09	21.2713	2.86299	43.1498
434-10	22.7009	3.23145	54.3284
434-11	21.6853	3.1254	49.7175
434-12	21.7924	3.25698	51.0806
435-01	21.5342	3.32779	50.8125
435-02	21.3172	3.13931	48.1388
436-01	23.1667	3.54164	60.5029
436-02	22.5247	3.03765	51.4061
436-03	23.3626	3.55674	59.8299
437-01	23.3165	3.59006	60.9518
437-02	22.3375	3.87314	61.7038
437-03	22.19	3.67402	59.2878
438-01	21.8723	3.07299	46.8541
438-02	21.5544	3.06574	47.8763
439-01	20.6565	3.20454	48.5867
439-02	20.5718	3.00196	43.9669
440-01	16.9406	2.36	29.8093
440-02	19.1823	2.8381	40.578
440-03	19.6071	2.96564	42.1136
441-01	21.0036	2.99962	45.5741
441-02	23.8876	3.32879	58.362
442-01	22.6303	3.6616	58.5396
442-02	23.1274	3.77421	63.7997
442-03	23.1707	3.52283	59.7616
443-01	23.2947	3.68788	60.793
443-02	23.1651	3.75404	63.0226
443-03	21.8125	3.30543	51.695
443-04	24.6538	3.62226	65.6677
443-05	20.7332	2.8742	43.964
444-01	22.0625	3.22714	51.7541
444-02	22.8063	3.40536	55.6116
445-01	23.2047	3.62992	57.9274
445-02	22.1815	3.10123	50.8858
445-03	23.6033	3.55023	61.784
445-04	23.5294	3.57377	59.4772
445-05	22.3851	3.3613	54.68
445-06	19.276	2.77902	37.6114
445-07	19.9752	2.68499	39.3305
445-08	6.10223	1.28546	5.62853
446-01	21.4119	3.02393	47.7084
446-02	21.9297	2.92208	49.1195
446-03	21.8405	3.28665	50.8583
447-01	13.4152	1.74166	16.9569
447-02	11.4783	1.80142	15.1775
448-01	17.8236	2.71842	35.1113
448-02	22.9977	3.28282	53.5627
448-03	22.8579	3.26968	52.5166
449-01	20.4682	2.94692	43.076
449-02	21.9847	3.05157	47.5107
449-03	22.9054	3.32579	55.8783
449-04	23.583	3.69543	60.5908
449-05	24.5501	3.84364	67.7447
449-06	18.3465	2.51795	34.4619
449-07	21.5277	2.96416	47.3747
449-08	25.6219	3.70603	68.913
449-09	19.0314	2.86646	40.5493
450-01	21.2749	2.95465	45.852
450-02	17.8329	2.83852	35.2781
450-03	15.9002	2.44638	26.7511
450-04	13.7186	2.25656	21.5945
450-05	14.3732	2.2198	22.5297
450-06	21.0101	3.12867	47.6793
450-07	16.961	2.59578	30.8134
450-08	18.4857	2.49355	32.5009
450-09	20.2027	2.83143	38.6757
451-01	22.5251	3.43406	55.557
451-02	19.8714	3.02731	43.4946
451-03	22.5824	3.41912	54.0253
452-01	22.9944	3.40696	55.0295
452-02	23.6845	3.34814	54.9906
452-03	22.0481	3.04433	49.3691
453-01	23.2544	3.20066	55.1836
453-02	23.6577	3.61615	60.1752
453-03	24.4935	3.78896	67.8786
454-01	26.1591	4.3204	82.259
454-02	23.185	3.49024	60.0657
454-03	24.3425	4.03625	71.2658
455-01	21.2692	3.01761	47.4529
455-02	25.0202	3.89169	68.4556
455-03	23.6007	3.56779	60.808
456-01	19.1249	2.59589	36.6919
456-02	24.0434	3.30763	55.6393
456-03	23.6157	3.88469	66.5647
457-01	23.9993	3.16764	54.05
457-02	24.3104	3.7235	65.4409
457-03	21.7393	3.08191	48.3726
457-04	24.7477	3.36271	60.7955
457-05	22.3212	3.11738	51.7637
457-06	22.3212	3.11738	51.7637
457-07	20.8392	2.97535	44.3402
458-01	24.3882	3.44293	59.6989
458-02	23.2863	3.27576	54.0807
459-01	23.9246	3.89146	67.0422
459-02	25.5824	4.12636	76.3573
459-03	20.3321	3.36273	48.0689
459-04	25.4988	3.56893	67.5293
460-01	24.0536	3.45181	61.3222
460-02	23.4019	3.51191	59.5257
461-01	23.6181	3.5175	60.4089
461-02	25.0367	3.67887	64.7053
462-01	25.01	3.50563	64.6563
462-02	24.756	3.9445	70.8889
463-01	22.319	3.07683	49.4481
463-02	20.4857	2.87486	43.5173
463-03	23.2144	3.38888	56.4438
464-01	24.4135	3.30864	59.5244
464-02	24.5022	3.67318	64.8669
465-01	24.8859	3.71366	68.1083
465-02	24.0795	3.9005	69.0535
466-01	20.0918	2.75337	41.5379
466-02	20.0918	2.75337	41.5379
466-03	23.0803	3.37268	55.4119
466-04	22.9592	3.3367	54.8609
466-05	18.3905	2.68898	35.9652
466-06	23.7534	3.6441	61.3118
466-07	21.1558	3.34925	52.1183
466-08	22.7191	3.45743	57.4112
466-09	23.8538	3.70749	64.128
466-10	22.5253	3.39207	55.7666
467-01	20.1281	2.85937	42.6052
467-02	21.2743	2.98599	47.0061
467-03	22.1153	3.32282	52.2602
467-04	22.5393	3.51662	56.0063
467-05	22.831	3.55392	58.6146
467-06	19.5985	2.87094	40.9665
467-07	23.5007	3.78523	63.554
468-01	23.4854	3.55953	58.8551
468-02	23.8695	3.3777	58.9865
468-03	19.734	3.20871	45.1995
469-01	17.7364	2.40076	31.7103
469-02	19.3982	2.73022	37.8704
469-03	17.6701	2.50821	31.774
470-01	24.1557	3.5707	63.9513
470-02	19.4975	2.82596	41.2861
[truncated: 112 more rows]

## Sheet: Table S3
Code	Length2	Width2
241-01	8.15	2.42
241-02	9.51	2.48
241-03	9.84	2.69
241-04	9.23	2.55
241-05	10.21	2.62
241-06	10.35	2.64
241-07	6.82	1.99
241-08	9.55	2.64
241-09	10.44	2.67
241-10	9.58	2.92
241-11	7.76	1.92
241-12	10.51	2.59
241-13	10.15	2.56
241-14	9.86	2.44
241-15	7.14	1.69
241-16	7.47	1.82
241-17	10.93	2.75
241-18	9.98	2.43
241-19	9.62	2.26
241-20	9.17	2.21
241-21	6.27	1.54
241-22	6.58	1.67
241-23	7.61	1.72
241-24	8.29	1.89
241-25	5.23	1.39
241-26	8.68	2.21
241-27	5.59	1.44
241-28	6.26	1.52
241-29	7.14	1.69
241-30	6.45	1.53
241-31	6.01	1.52
241-32	5.35	1.33
241-33	4.32	1.07
241-34	3.14	0.92
241-35	4.96	1.34
241-36	6.34	1.6
242-01	9.43	2.38
242-02	9.1	2.28
242-03	7.76	2.12
242-04	9.68	2.27
242-05	8.99	2.18
242-06	5.84	1.54
242-07	6.11	1.53
242-08	10.08	2.39
242-09	9.42	2.14
242-10	9.81	2.39
242-11	8.91	2.16
242-12	8.92	2.02
242-13	9.41	2.37
242-14	8.69	1.99
242-15	8.51	2.03
242-16	7.89	1.84
242-17	7.51	1.73
242-18	6.14	1.37
242-19	6.29	1.46
242-20	6.09	1.61
242-21	5.07	1.24
243-01	8.69	2.09
243-02	6.41	1.41
243-03	8.01	2.02
243-04	9.16	2.19
243-05	9.24	2.24
243-06	9.44	2.21
243-07	8.63	2.1
243-08	8.36	2.2
243-09	9.28	2.14
243-10	8.82	2.06
243-11	8.29	2.01
243-12	8.71	2.17
243-13	7.16	1.78
243-14	7.71	1.79
243-15	7.16	1.57
243-16	8.39	1.93
243-17	5.51	1.31
243-18	6.31	1.39
243-19	6.29	1.58
244-01	9.49	2.26
244-02	9.31	2.09
244-03	8.58	2.19
244-04	9.31	2.23
244-05	8.5	2.06
244-06	9.02	2.04
244-07	5.51	1.53
244-08	8.36	2.06
244-09	8.8	2.07
244-10	8.99	2.21
244-11	5.1	1.52
244-12	8.82	2.04
244-13	7.21	1.77
244-14	4.96	1.31
244-15	7.78	1.78
244-16	7.17	1.69
244-17	6.89	1.53
244-18	6.49	1.58
244-19	4.61	1.17
244-20	5.13	1.29
244-21	3.55	0.92
245-01	8.34	2.04
245-02	9.25	2.07
245-03	8.25	1.89
245-04	8.74	2.03
245-05	9.15	2.1
245-06	8.51	2.05
245-07	8.56	1.94
245-08	8.71	1.98
245-09	8.69	1.91
245-10	8.21	1.85
245-11	8.51	1.77
245-12	7.49	1.58
245-13	7.12	1.63
245-14	5.99	1.32
245-15	4.56	1.11
245-16	5.45	1.18
245-17	7.48	1.72
245-18	6.19	1.52
246-01	8.76	2.09
246-02	8.21	2.25
246-03	9.01	2.32
246-04	6.26	1.64
246-05	5.21	1.36
246-06	9.22	2.52
246-07	9.21	2.51
246-08	9.59	2.35
246-09	5.71	1.69
246-10	5.32	1.43
246-11	9.76	2.45
246-12	10.25	2.51
246-13	5.95	1.61
246-14	7.39	2.01
246-15	7.46	1.91
246-16	9.8	2.46
246-17	10.27	2.35
246-18	9.58	2.29
246-19	10.31	2.5
246-20	6.51	1.92
246-21	7.11	1.82
246-22	9.22	2.19
246-23	9.91	2.3
246-24	8.88	2.06
246-25	5.91	1.49
246-26	8.49	1.76
246-27	8.76	1.97
246-28	8.82	2.04
246-29	4.49	1.24
246-30	5.69	1.47
246-31	7.58	1.92
246-32	6.71	1.55
246-33	7.81	1.68
246-34	6.52	1.43
247-01	10.05	2.49
247-02	10.04	2.38
247-03	10.06	2.5
247-04	7.01	1.75
247-05	6.42	1.49
247-06	10.28	2.28
247-07	11.59	2.74
247-08	11.21	2.57
247-09	8.09	2.08
247-10	6.85	1.76
247-11	11.22	2.72
247-12	11.12	2.68
247-13	11.18	2.71
247-14	7.79	1.95
247-15	7.97	2.05
247-16	10.31	2.46
247-17	10.29	2.15
247-18	8.21	2.04
247-19	7.86	1.89
247-20	10.58	2.71
247-21	9.49	2.31
247-22	10.25	2.56
247-23	10.01	2.34
247-24	9.76	2.44
247-25	8.23	2.05
247-26	7.31	2.01
247-27	7.42	1.31
247-28	5.49	1.45
247-29	6.61	1.72
247-30	6.71	1.59
247-31	5.31	1.46
247-32	6.29	1.59
247-33	8.62	2.08
247-34	5.99	1.61
248-01	8.45	2.06
248-02	8.56	2.03
248-03	8.91	2.2
248-04	8.11	2.02
248-05	9.05	2.04
248-06	8.25	1.99
248-07	9.42	2.11
248-08	5.29	1.49
248-09	9.15	2.02
248-10	9.31	1.99
248-11	5.95	1.5
248-12	8.84	1.98
248-13	8.35	2
248-14	9.05	1.9
248-15	9.21	2.06
248-16	8.51	1.95
248-17	7.91	1.71
248-18	7.06	1.7
248-19	6.35	1.41
248-20	6.61	1.51
248-21	7.08	1.63
248-22	6.25	1.54
249-01	9.02	2.15
249-02	8.19	1.9
249-03	9.21	2.16
249-04	9.75	2.31
249-05	9.86	2.15
249-06	9.89	2.2
249-07	9.32	2.12
249-08	8.61	2.19
249-09	8.92	2.14
249-10	9.95	2.1
249-11	10.21	2.31
249-12	8.8	2.06
249-13	5.2	1.3
249-14	8.15	1.91
249-15	8.17	1.98
249-16	7.51	1.72
249-17	6.55	1.51
249-18	7.1	1.59
249-19	6.14	1.52
249-20	5.71	1.51
249-21	6.23	1.61
250-01	8.5	1.99
250-02	8.61	1.84
250-03	8.72	2.04
250-04	7.79	1.86
250-05	8.58	1.99
250-06	7.85	1.9
250-07	8.58	1.98
250-08	8.9	2
250-09	7.12	1.65
250-10	8.41	1.91
250-11	6.01	1.45
250-12	7.97	1.79
250-13	6.81	1.5
250-14	8.86	2
250-15	5	1.22
250-16	4.05	0.95
250-17	6.35	1.46
251-01	8.92	2
251-02	8.51	1.31
251-03	10.68	2.4
251-04	10.49	2.18
251-05	8.95	2.26
251-06	9.72	2.31
251-07	8.99	2.19
251-08	8.96	2.25
251-09	5.95	1.47
251-10	6.85	1.23
251-11	6.1	1.61
251-12	5.95	1.45
251-13	10.01	2.06
251-14	9.61	2.19
251-15	9.91	2.19
251-16	6.18	1.35
251-17	10.05	2.25
251-18	9.21	2.04
251-19	6.15	1.6
251-20	9.15	2.07
251-21	6.23	1.46
251-22	8.62	1.91
251-23	9.05	2.1
251-24	8.12	2.86
251-25	7.93	1.8
251-26	7.21	1.65
251-27	6.9	1.59
251-28	4.51	1.15
251-29	5.35	1.18
251-30	6.19	1.35
252-01	8.39	1.91
252-02	7.8	1.77
252-03	8.82	1.88
252-04	8.25	1.85
252-05	8.38	1.9
252-06	8.95	1.81
252-07	9.24	2.05
252-08	9.45	2.04
252-09	9.1	2.02
252-10	5.75	1.42
252-11	8.91	1.99
252-12	9.19	1.88
252-13	8.27	1.81
252-14	5.91	1.4
252-15	7.25	1.76
252-16	7.78	1.77
252-17	8.89	1.89
252-18	6.74	1.6
252-19	6.44	1.5
252-20	6.28	1.41
253-01	8.55	2.07
253-02	8.19	2.08
253-03	9.05	2.25
253-04	8.06	2.05
253-05	9.43	2.3
253-06	8.95	2.07
253-07	8.69	2.03
253-08	8.58	2.12
253-09	8.46	2.02
253-10	8.09	2.03
253-11	8.1	2.01
253-12	7.85	1.97
253-13	7.61	1.8
253-14	6.85	1.66
253-15	7.07	1.63
253-16	6.35	1.66
254-01	8.26	1.83
254-02	7.52	1.76
254-03	6.91	1.52
254-04	7.82	1.79
254-05	7.45	1.78
254-06	5.45	1.3
254-07	7.6	1.73
254-08	4.45	0.92
254-09	7.44	1.81
254-10	8.21	1.82
254-11	8.18	1.87
254-12	7.61	1.7
254-13	6.85	1.54
254-14	7.11	1.66
254-15	5.7	1.2
254-16	6.68	1.41
254-17	5.88	1.31
254-18	5.6	1.3
255-01	7.43	1.99
255-02	8	2.11
255-03	8.21	2.02
255-04	8.62	2.09
255-05	8.21	1.96
255-06	8.29	2.11
255-07	8.06	2.05
255-08	8.78	1.98
255-09	7.99	1.91
255-10	8.33	2.01
255-11	8.19	1.91
255-12	7.92	1.86
255-13	7.18	1.68
255-14	6.02	1.9
255-15	6.48	1.55
255-16	6.17	1.46
255-17	5.19	1.5
256-01	9.5	2.31
256-02	8.28	2.04
256-03	8.29	2.07
256-04	8.09	2.15
256-05	9.52	2.22
256-06	8.95	2.2
256-07	9.31	2.22
256-08	9.39	2.18
256-09	9.67	2.31
256-10	8.89	2.17
256-11	9.21	2.09
256-12	9.01	2.14
256-13	9.46	2.27
256-14	5.45	1.45
256-15	8.06	2
256-16	8.61	2.15
256-17	8.59	2.1
256-18	6.25	1.48
256-19	7.11	1.72
256-20	6.3	1.5
256-21	6.51	1.71
256-22	4.78	1.07
257-01	8.58	1.84
257-02	9.2	2.11
257-03	9.21	1.81
257-04	9.52	2.01
257-05	9.45	1.95
257-06	9.25	1.82
257-07	6.26	1.37
257-08	8.69	1.9
257-09	9.12	2.05
257-10	9.35	1.89
257-11	6.42	1.51
257-12	5.7	1.45
257-13	9.01	1.81
257-14	9.1	1.78
257-15	9.15	2.09
257-16	6.01	1.35
257-17	6.31	1.3
257-18	8.45	1.82
257-19	8.25	1.7
257-20	7.85	1.7
257-21	7.48	1.72
257-22	7.06	1.5
257-23	4.5	0.99
257-24	5.63	1.41
257-25	5.17	1.16
257-26	4	0.92
258-01	7.77	2.04
258-02	8.02	1.89
258-03	8.89	2.1
258-04	8.12	1.95
258-05	7.61	2.01
258-06	8.81	2.03
258-07	8.19	2.09
258-08	8.78	2.1
258-09	7.79	1.93
258-10	8.45	2
258-11	8.68	2.11
258-12	7.61	1.85
258-13	8.08	1.9
258-14	7.72	1.78
258-15	6.05	1.41
258-16	6.59	1.68
258-17	5.29	1.35
258-18	6.19	1.65
258-19	5.18	1.28
259-01	9.15	2.11
259-02	6.45	1.54
259-03	9.26	2.27
259-04	9.02	2.1
259-05	6.31	1.36
259-06	10.23	2.35
259-07	9.04	2.16
259-08	10.24	2.29
259-09	6.9	1.62
259-10	6.29	1.44
259-11	10.75	2.52
259-12	10.35	2.33
259-13	9.6	2.21
259-14	7.21	1.75
259-15	6.14	1.64
259-16	10.41	2.27
259-17	10.32	2.22
259-18	10.19	2.41
259-19	7.88	1.86
259-20	6.42	1.61
259-21	10.35	2.52
259-22	10.09	2.13
259-23	9.96	2.13
259-24	7.35	1.76
259-25	7.11	1.84
259-26	9.85	2.15
259-27	7.01	1.54
259-28	9.61	2.19
259-29	9.71	2.38
259-30	7.28	1.56
259-31	9.28	2.18
259-32	8.34	1.99
259-33	8.81	1.95
259-34	6.99	1.48
259-35	8.41	1.94
259-36	6.81	1.65
259-37	6.96	1.66
259-38	6.25	1.64
259-39	5.15	1.26
260-01	8.17	2.18
260-02	9.23	2.29
260-03	8.81	2.25
260-04	10.57	2.44
260-05	8.86	2.26
260-06	10.01	2.34
260-07	6.39	1.46
260-08	9.94	2.31
260-09	10.59	2.38
260-10	10.43	2.44
260-11	6.28	1.48
260-12	7.15	1.66
260-13	10.57	2.13
260-14	10.95	2.34
260-15	9.44	2.14
260-16	5.75	1.17
260-17	10.51	2.16
260-18	10.32	2.31
260-19	9.81	2.11
260-20	6.51	1.62
260-21	9.22	2.11
260-22	9.69	2.05
260-23	9.01	1.86
260-24	6.05	1.44
260-25	5.45	1.25
260-26	7.74	1.6
260-27	8.06	1.81
260-28	7.86	1.62
260-29	7.24	1.59
260-30	6.08	1.4
260-31	5.86	1.24
260-32	6.09	1.14
261-01	7.81	2.09
261-02	8.58	2.22
261-03	8.78	2.26
261-04	8.21	2.25
261-05	8.12	2.08
261-06	5.38	1.65
261-07	9.5	2.29
261-08	8.97	2.11
261-09	9.61	2.12
261-10	6.26	1.54
261-11	9.21	2.16
261-12	8.95	2.03
261-13	8.16	2
261-14	6.02	1.56
261-15	8.81	2.11
261-16	9.21	1.93
261-17	5.98	1.37
261-18	8.51	1.9
261-19	7.81	1.72
261-20	8.27	1.73
261-21	5.18	1.21
261-22	5.25	1.19
261-23	6.94	1.58
261-24	6.29	1.42
261-25	5.8	1.21
262-01	9.26	2.28
262-02	8.91	2.11
262-03	8.16	2.08
262-04	10.32	2.31
262-05	10.81	2.34
262-06	10.33	2.34
262-07	10.58	2.34
262-08	6.54	1.58
262-09	7.99	1.71
262-10	10.45	2.49
262-11	10.25	2.04
262-12	10.22	2.09
262-13	10.31	2.11
262-14	7.86	1.73
262-15	6.89	1.62
262-16	6.99	1.58
262-17	7.24	1.61
262-18	10.28	2.41
262-19	10.26	2.38
262-20	10.21	2.19
262-21	9.59	2.09
262-22	7.51	2.55
262-23	6.5	1.51
262-24	10.05	2.03
262-25	10.69	2.24
262-26	9.05	2.07
262-27	8.69	1.78
262-28	8.12	1.76
262-29	4.61	1.25
262-30	7.77	1.6
262-31	6.09	1.47
262-32	6.78	1.43
262-33	5.54	1.26
262-34	6.31	1.52
262-35	4.37	1.03
263-01	9.71	2.45
263-02	9.72	2.51
263-03	9.2	2.32
263-04	6.3	1.71
263-05	6.68	1.84
263-06	10.27	2.5
263-07	10.52	2.52
263-08	10.02	2.37
263-09	7.81	1.87
263-10	7.25	1.79
263-11	10.78	2.44
263-12	10.72	2.33
263-13	10.91	2.49
263-14	6.86	1.75
263-15	7.92	1.88
263-16	9.79	2.24
263-17	10.3	2.35
263-18	11.21	2.75
263-19	6.56	1.6
263-20	7.45	1.81
263-21	10.05	2.36
263-22	9.68	2.14
263-23	9.7	2.1
263-24	8.21	1.81
263-25	6.2	1.54
263-26	8.06	1.83
263-27	9.45	2.11
263-28	5.14	1.28
263-29	6.55	1.52
263-30	7.38	1.67
263-31	6.8	1.54
263-32	8.29	1.98
264-01	8.39	2.04
264-02	8.97	2.12
264-03	8.71	2.09
264-04	9.9	2.2
264-05	9.51	2.2
264-06	10.12	2.16
264-07	10	2.24
264-08	9.35	2.12
264-09	10.02	2.22
264-10	9.99	2.1
264-11	7.07	1.58
264-12	9.81	2.18
264-13	10.21	2
264-14	8.62	1.79
264-15	6.83	1.62
264-16	9.55	2.07
264-17	9.89	1.96
264-18	6.1	1.36
264-19	9.45	1.84
264-20	8.15	1.79
264-21	9.97	2.05
264-22	9.32	1.95
264-23	5.08	1.2
264-24	7.83	1.62
264-25	7.41	1.65
264-26	6.51	1.46
265-01	6.92	2
265-02	7.83	1.99
265-03	7.64	1.98
265-04	7.2	2
265-05	8.15	1.99
265-06	8.25	1.99
265-07	8.51	2.1
265-08	8.32	1.96
265-09	8.14	1.95
265-10	8.27	2.04
265-11	8.43	1.99
265-12	7.91	1.79
265-13	7.31	1.82
265-14	6.6	1.59
265-15	7.15	1.82
265-16	2.94	0.95
266-01	7.17	1.93
266-02	7.19	1.9
266-03	8.58	2.11
266-04	7.45	2.07
266-05	8.31	2.11
266-06	8.19	2.01
266-07	8.39	1.98
266-08	8.99	2.15
266-09	8.69	2
266-10	8.31	2
266-11	8.79	1.91
266-12	7.89	1.96
266-13	8.2	1.9
266-14	8.15	1.89
266-15	7.49	1.76
266-16	3.79	1.05
266-17	6.85	1.56
266-18	7.31	1.85
266-19	6.81	1.5
266-20	6.19	1.48
267-01	7.79	1.85
267-02	6.3	1.58
267-03	8.26	1.92
267-04	8.54	2.1
267-05	8.18	1.91
267-06	5.38	1.27
267-07	9.2	2.11
267-08	8.42	2.02
267-09	5.79	1.5
267-10	8.98	2.07
267-11	6.11	1.51
267-12	5.81	1.54
267-13	8.64	1.99
267-14	8.85	2
267-15	9.15	2.09
267-16	5.65	1.35
267-17	9.43	2.19
267-18	9.05	1.99
267-19	8.85	2.05
267-20	6.29	1.58
267-21	9.19	1.92
267-22	8.69	1.8
267-23	5.53	1.25
267-24	8.54	1.81
267-25	5.61	1.28
267-26	8.5	1.84
268-01	9.21	1.96
268-02	8.25	2.06
268-03	6.18	1.5
268-04	10.12	2.2
268-05	10.01	2.21
268-06	10.15	2.34
268-07	9.88	2.15
268-08	10.25	2.3
268-09	7.21	1.61
268-10	10.74	2.26
268-11	7.08	1.58
268-12	10.39	2.11
268-13	10.48	2.35
268-14	10.75	2.35
268-15	7.29	1.71
268-16	10.49	2.15
268-17	6.79	1.52
268-18	7.58	1.82
268-19	10.45	2.17
268-20	9.89	2.25
268-21	10.51	2.42
268-22	10.21	2.14
268-23	10.11	2.09
268-24	10.31	2.34
268-25	6.38	1.51
268-26	7.12	1.58
268-27	9.28	1.96
268-28	8.85	1.85
268-29	9.2	2.03
268-30	5.28	1.29
268-31	7.55	1.64
268-32	5.85	1.25
268-33	7.51	1.59
268-34	7.05	1.74
268-35	8.28	1.71
269-01	8.98	2.02
269-02	7.1	1.99
269-03	8.49	2.06
269-04	8.55	2.23
269-05	5.29	1.51
269-06	9.31	2.16
269-07	8.71	2.04
269-08	9.31	2.16
269-09	8.71	2.04
269-10	9.31	2.09
269-11	8.36	2.05
269-12	8.99	2.28
269-13	5.26	1.67
269-14	5.29	1.53
269-15	8.85	1.98
269-16	8.69	2.17
269-17	8.66	2
269-18	6.03	1.63
269-19	5.48	1.51
269-20	8.06	2.04
269-21	7.45	1.75
269-22	7.74	1.89
269-23	4.9	1.37
269-24	6.39	1.81
269-25	6.21	1.59
269-26	6.09	1.68
270-01	6.85	1.99
270-02	8.14	2.09
270-03	7.31	2.13
270-04	7.92	2.14
270-05	7.95	2.21
270-06	8.29	2.16
270-07	7.2	2.05
270-08	8.01	2.21
270-09	8.08	2.22
270-10	8.26	2.34
270-11	9.1	2.32
270-12	5.43	1.46
270-13	8.18	2.24
270-14	7.8	2.06
270-15	8.18	2.24
270-16	7.67	1.98
270-17	7.72	2.06
270-18	7.12	1.95
270-19	5.09	1.14
271-01	8.34	1.99
271-02	7.65	1.96
271-03	7.51	1.78
271-04	8.48	1.99
271-05	8.45	1.86
271-06	8.43	1.85
271-07	7.98	1.95
271-08	9.13	1.96
271-09	6.86	1.64
271-10	7.09	1.62
271-11	7.55	1.71
271-12	6.08	1.6
271-13	5.72	1.41
271-14	4.8	1.25
271-15	1.93	1.29
272-01	6.34	1.79
272-02	8.16	1.98
272-03	7.23	1.88
272-04	7.24	1.83
272-05	7.09	1.86
272-06	7.41	1.98
272-07	7.61	1.95
272-08	7.54	1.96
272-09	6.99	1.78
272-10	7.15	1.9
272-11	6.15	1.76
272-12	5.93	1.67
272-13	5.8	1.54
272-14	5.04	1.6
273-01	8.65	1.91
273-02	8.76	2.12
273-03	9.24	2.31
273-04	9.03	2.08
273-05	7.61	2.04
273-06	8.82	2.14
273-07	9.83	2.21
273-08	9.28	2.05
273-09	9.25	2.2
273-10	8.84	2.16
273-11	8.88	2.07
273-12	5.12	1.51
273-13	9.85	2.09
273-14	8.52	2
273-15	8.76	2.05
273-16	5.28	1.49
273-17	4.99	1.39
273-18	6.69	1.75
273-19	6.81	1.71
273-20	7.35	1.95
273-21	5.59	1.36
273-22	5.49	1.38
273-23	5.12	1.45
273-24	5.44	1.61
273-25	3.31	0.97
274-01	9.49	2.09
274-02	9.51	2.26
274-03	9.64	2.31
274-04	8.24	2.21
274-05	9.29	2.38
274-06	5.02	1.51
274-07	9.85	2.25
274-08	9.55	2.24
274-09	9.99	2.22
274-10	9.75	2.14
274-11	6.15	1.43
274-12	5.45	1.48
274-13	9.64	2.12
274-14	9.15	2.16
274-15	9.16	2.18
274-16	5.73	1.59
274-17	5.21	1.48
274-18	9.09	2.08
274-19	8.42	1.82
274-20	8.35	1.99
274-21	5.07	1.91
274-22	6.49	1.69
274-23	7.09	1.71
274-24	6.51	1.62
275-01	7.78	1.61
275-02	8.29	2.09
275-03	8.88	2
275-04	9.17	2.09
275-05	7.86	2.01
275-06	7.67	1.16
275-07	8.91	1.91
275-08	8.12	2.01
275-09	8.65	1.99
275-10	9.21	1.85
275-11	8.49	2.01
275-12	8.21	1.91
275-13	6.99	1.64
275-14	6.73	1.7
275-15	7.11	1.91
275-16	5.69	1.62
275-17	5.15	1.41
275-18	5.17	1.48
276-01	7.48	2
276-02	6.99	2
276-03	7.35	2.07
276-04	7.41	2.01
276-05	7	2.1
276-06	7.14	2.04
276-07	7.25	2.03
276-08	7.52	2.05
276-09	6.88	2.04
276-10	7.11	2.02
276-11	6.91	1.99
276-12	7.74	2.01
276-13	6.08	1.82
276-14	6.07	1.73
276-15	6	1.55
277-01	7.31	2.04
277-02	7.36	2.05
277-03	6.85	1.98
277-04	7.28	2
277-05	7.69	2.01
277-06	7.86	2.03
277-07	4.77	1.34
277-08	7.41	1.99
277-09	7.83	1.85
277-10	7.24	1.96
277-11	7.05	1.95
277-12	6.71	1.81
277-13	6.81	1.82
277-14	5.99	1.67
277-15	5.91	1.28
277-16	5.58	1.58
277-17	4.79	1.41
277-18	4.61	1.26
277-19	3.51	1.24
277-20	4.49	1.29
278-01	7.11	1.84
278-02	8.17	2.02
278-03	6.31	1.64
278-04	8.18	2.09
278-05	8.19	2.1
278-06	8.11	2.11
278-07	8.16	2.24
278-08	8.71	2.09
278-09	7.92	2.15
278-10	8.54	2.1
278-11	8.69	2.19
278-12	8.16	2.13
278-13	7.99	2.09
278-14	4.35	1.28
278-15	8.74	1.92
278-16	7.35	1.99
278-17	6.87	1.92
278-18	6.41	1.91
278-19	6.09	1.58
278-20	6.37	1.74
278-21	5.81	1.57
279-01	7.97	1.92
279-02	7.25	1.95
279-03	8.88	2.04
279-04	8.51	2.09
279-05	8.08	2.14
279-06	8.57	1.99
279-07	8.88	2.18
279-08	9.17	2.12
279-09	9.25	2.11
279-10	8.81	2.04
279-11	8.53	2.11
279-12	5.38	1.51
279-13	8.25	2.01
279-14	8.41	2.06
279-15	9.15	2.21
279-16	4.69	1.3
279-17	4.83	1.37
279-18	6.69	1.8
279-19	7.29	1.95
279-20	6.69	1.78
279-21	5.02	1.43
279-22	5.09	1.49
279-23	5.69	1.5
279-24	4.26	1.35
280-01	7.55	2.03
280-02	6.59	1.73
280-03	8.08	2.05
280-04	7.87	1.98
280-05	9.22	2.09
280-06	7.99	2.2
280-07	7.86	1.92
280-08	8.36	2.16
280-09	9.49	2.11
280-10	8.51	1.99
280-11	8.32	2.06
280-12	9.14	2.12
280-13	8.45	2
280-14	5.49	1.45
280-15	7.98	1.97
280-16	8.45	2
280-17	7.54	1.95
280-18	4.12	1.2
280-19	6.39	1.58
280-20	6.47	1.68
280-21	6.62	1.77
280-22	4.29	1.26
280-23	4.29	1.24
280-24	5.14	1.44
280-25	4.74	1.61
281-01	7.79	2
281-02	7.29	1.86
281-03	6.69	1.83
281-04	5.71	2.11
281-05	8.95	2.22
281-06	8.34	2.15
281-07	7.56	2.05
281-08	8.61	2.1
281-09	8.6	2.09
281-10	8.21	2
281-11	8.58	2.08
281-12	4.91	1.4
281-13	5.35	1.55
281-14	8.11	2.1
281-15	7.92	1.99
281-16	8.12	2.06
281-17	6.75	1.87
281-18	6.46	1.72
281-19	6.43	1.73
281-20	5.08	1.34
281-21	4.49	1.46
281-22	4.65	1.3
282-01	8.36	2.09
282-02	7.49	2.08
282-03	8.35	2
282-04	8.23	2.14
282-05	8.09	1.88
282-06	5	1.6
282-07	7.85	2.13
282-08	8.21	2.15
282-09	8.1	1.99
282-10	4.7	1.42
282-11	8.12	2.11
282-12	8.68	2.23
282-13	7.99	2.08
282-14	8.21	2.23
282-15	8.12	2
282-16	7.31	2.1
282-17	6.58	1.89
282-18	6.51	1.76
282-19	5.95	1.72
282-20	4.85	1.48
282-21	4.08	1.35
282-22	5.02	1.59
282-23	3.45	0.97
283-01	7.77	2
283-02	8.88	2.18
283-03	8.09	2.09
283-04	7.93	2.2
283-05	9.03	2.31
283-06	8.35	2.2
283-07	9.38	2.15
283-08	9.04	2.26
283-09	8.88	2.25
283-10	5.85	1.77
283-11	7.56	2.23
283-12	8.99	2.18
283-13	8.97	2.35
283-14	4.59	1.34
283-15	8.05	2.24
283-16	7.8	2.09
283-17	8.09	2
283-18	4.95	1.48
283-19	6.08	1.79
283-20	6.78	1.79
283-21	5.08	1.41
283-22	5.11	1.61
283-23	4.96	1.45
283-24	5.08	1.55
284-01	7.25	2.01
284-02	7.24	1.98
284-03	5.88	1.86
284-04	8.15	2.2
284-05	8	2.24
284-06	7.52	2.08
284-07	8.71	2.2
284-08	8.56	2.2
284-09	8.26	2.12
284-10	9.13	2.21
284-11	8.25	2.14
284-12	8.12	2.11
284-13	7.84	2.1
284-14	8.01	2.03
284-15	8.16	2.11
284-16	6.65	1.84
284-17	6.35	1.76
284-18	6.51	1.81
284-19	3.21	0.85
284-20	3.31	1
285-01	7.89	2.21
285-02	8	2.12
285-03	8.27	2.06
285-04	7.96	2.1
285-05	9.16	2.29
285-06	9.04	2.19
285-07	8.86	2.21
285-08	8.47	2.23
285-09	5.05	1.41
285-10	7.92	2.24
285-11	8.49	2.09
285-12	5	1.25
285-13	7.84	2.09
285-14	8.39	2.26
285-15	7.65	2.16
285-16	6.36	1.89
285-17	6.31	1.85
285-18	5.34	1.45
286-01	9.98	2.26
286-02	9.71	2.42
286-03	9.11	1.94
286-04	9.68	2.2
286-05	8.92	2.12
286-06	9.52	2.32
286-07	8.61	2.15
286-08	7.87	1.99
286-09	5.93	1.74
286-10	9.68	2.14
286-11	9.63	2.24
286-12	9.5	2.45
286-13	5.78	1.84
286-14	6.99	2
286-15	8.71	2.12
286-16	8.35	2
286-17	8.3	2.06
286-18	4.28	1.25
286-19	6.71	1.61
286-20	6.05	1.6
286-21	5.16	1.5
287-01	9.84	2.31
287-02	8.69	2.26
287-03	8.85	2.09
287-04	10.58	2.51
287-05	9.78	2.34
287-06	10.11	2.3
287-07	9.68	2.26
287-08	9.69	2.26
287-09	10.38	2.6
287-10	9.61	2.3
287-11	9.59	2.19
287-12	9.28	2.23
287-13	5.79	1.6
287-14	8.6	1.98
287-15	8.95	2.16
287-16	8.17	2
287-17	4.95	1.4
287-18	5.91	1.68
287-19	7.27	1.77
287-20	6.89	1.75
287-21	7.05	1.61
288-01	8.65	2.06
288-02	8.86	2.18
288-03	9.45	2.31
288-04	9.85	2.31
288-05	9.72	2.26
288-06	9.85	2.31
288-07	10.12	2.32
288-08	10.31	2.36
288-09	6.61	1.82
288-10	9.55	2.25
288-11	9.89	2.31
288-12	9.9	2.3
288-13	9.99	2.4
288-14	5.95	1.7
288-15	9.68	2.23
288-16	9.47	2.16
288-17	5.5	1.71
288-18	8.21	2.2
288-19	8.42	2.16
288-20	8.03	2
288-21	6.4	1.7
288-22	6.31	1.61
288-23	6.35	1.82
289-01	8.21	2.17
289-02	7.68	2.08
289-03	5.41	1.5
289-04	8.7	2.28
289-05	8.43	2.46
289-06	5.85	1.54
289-07	8.31	2.35
289-08	8.51	2.28
289-09	7.98	2.29
289-10	8.51	2.26
289-11	5.18	1.55
289-12	7.79	2.14
289-13	8.45	2.25
289-14	7.75	2.1
289-15	7.21	2
289-16	7.41	2.1
289-17	5.1	1.19
289-18	5.1	1.2
289-19	4.3	1.12
289-20	3.48	1
290-01	7.89	2.14
290-02	7.46	2.13
290-03	7.71	1.99
290-04	8.16	2.11
290-05	7.18	2.11
290-06	7.91	2.19
290-07	7.52	2
290-08	4.75	1.43
290-09	4.71	1.35
290-10	7.21	1.98
290-11	7.99	2.11
290-12	8.31	2
290-13	6.99	1.89
290-14	6.23	1.6
290-15	4.63	1.44
290-16	4.47	1.48
290-17	4.61	1.4
291-01	8.32	2.15
291-02	9.35	2.17
291-03	9.53	2.28
291-04	6.95	1.95
291-05	9.87	2.3
291-06	9.9	2.22
291-07	6.23	1.88
291-08	9.43	2.32
291-09	4.52	1.25
291-10	10.18	2.35
291-11	5.9	1.15
291-12	9.6	2.2
291-13	8.76	2.05
291-14	8.68	2.2
291-15	9.21	2.33
291-16	5.15	1.43
291-17	5.25	1
291-18	8.49	2.15
291-19	7.42	1.99
291-20	5.01	1.31
291-21	4.21	1.5
291-22	6.96	2.03
291-23	7.8	1.9
291-24	6.89	1.65
291-25	6.69	1.72
291-26	6.72	1.95
291-27	3.79	1.14
292-01	8.67	2.24
292-02	8.66	2.02
292-03	8.44	2.42
292-04	8.3	2.36
292-05	8.74	2.3
292-06	8.25	2.09
292-07	8.29	2.28
292-08	8.09	2.08
292-09	7.86	2.15
292-10	8.39	2.3
292-11	7.61	2.08
292-12	7.66	2.12
292-13	7.39	2.05
292-14	6.77	1.84
292-15	6.31	1.71
292-16	6.94	1.84
293-01	7.87	2.15
293-02	7.85	2.1
293-03	7.98	2.12
293-04	7.89	2.18
293-05	7.83	2.07
293-06	7.76	2.08
293-07	8.42	2.1
293-08	8.41	2.21
293-09	8.42	2.27
293-10	8.41	2.24
293-11	8.05	2.28
293-12	8.14	2.22
293-13	8.19	2.14
293-14	7.94	2.11
293-15	7.82	2.04
293-16	6.49	1.75
293-17	7.39	2
294-01	7.37	2.04
294-02	9.09	2.21
294-03	8.96	2.23
294-04	8.59	2.31
294-05	9.24	2.34
294-06	5.18	1.51
294-07	8.99	2.38
294-08	9.62	2.31
294-09	5.82	1.62
294-10	5.71	1.61
294-11	8.06	2.44
294-12	8.94	2.32
294-13	5.69	1.6
294-14	8.94	2.41
294-15	8.59	2.31
294-16	8.45	2.3
294-17	4.07	1.46
294-18	8.04	2.28
294-19	7.69	2.14
294-20	7.36	2.08
294-21	4.49	1.36
294-22	6.62	1.92
294-23	6.41	1.76
294-24	6.34	1.31
294-25	5.84	1.82
295-01	9.09	2.14
295-02	8.17	2.13
295-03	7.15	1.93
295-04	10.42	2.41
295-05	9.72	2.3
295-06	10.59	2.36
295-07	9.94	2.57
295-08	6.02	1.52
295-09	9.04	2.47
295-10	10.05	2.41
295-11	9.52	2.29
295-12	10.36	2.51
295-13	9.52	2.34
295-14	6.24	1.61
295-15	9.29	2.3
295-16	9.82	2.45
295-17	5.49	9.13
295-18	8.43	2.12
295-19	7.95	2
295-20	7.72	2.15
295-21	7.86	2.09
295-22	7.09	1.98
295-23	6.93	1.89
295-24	4.7	1.39
295-25	4.71	1.37
296-01	7.89	2.09
296-02	7.82	2.08
296-03	7.16	1.98
296-04	7.41	2.26
296-05	7.86	2.22
296-06	7.44	2.21
296-07	7.71	2.12
296-08	7.36	1.99
296-09	7.72	2.18
296-10	8.01	2.12
296-11	7.42	2.16
296-12	7.67	2.03
296-13	5.71	1.71
296-14	6.96	1.93
296-15	5.21	1.44
297-01	7.08	1.94
297-02	7.31	2.05
297-03	7.76	2.24
297-04	7.84	2.12
297-05	7.97	2.23
297-06	8.11	2.2
297-07	8.17	2.28
297-08	8.34	2.31
297-09	8.18	2.24
297-10	8.49	2.31
297-11	8.07	2.16
297-12	6.42	1.74
297-13	8.05	1.94
297-14	7.23	1.99
298-01	7.68	2.13
298-02	8.19	2.14
298-03	8.5	2.12
298-04	8.07	2.11
298-05	8.13	2.06
298-06	8.05	2.21
298-07	8.36	2.22
298-08	8.06	2.06
298-09	7.85	2.16
298-10	7.51	1.46
298-11	6.71	1.9
298-12	7.04	1.99
298-13	5.01	1.53
298-14	5.51	1.56
299-01	7.69	1.98
299-02	6.84	2
299-03	7.33	1.99
299-04	7.79	2.12
299-05	7.94	2.02
299-06	7.74	2.06
299-07	8.27	2.08
299-08	8.41	2.13
299-09	8.49	1.97
299-10	8.62	2.14
299-11	8.68	2.01
299-12	7.72	2.23
299-13	4.84	1.48
299-14	4.59	1.26
299-15	6.99	1.89
299-16	8.29	2.12
299-17	7.47	1.95
299-18	4.96	1.44
299-19	6.06	1.62
299-20	6.32	1.72
300-01	7.39	1.97
300-02	7.15	1.95
300-03	7.1	1.94
300-04	6.84	1.81
300-05	6.09	1.86
300-06	7.25	1.95
300-07	7.81	2.02
300-08	7.27	1.91
300-09	7.68	2.04
300-10	6.78	1.81
300-11	6.88	1.88
300-12	7.12	1.96
300-13	6.11	1.69
300-14	4.48	1.22
300-15	3.19	1
301-01	8.41	2.15
301-02	8.74	2.22
301-03	9.19	1.96
301-04	8.21	2.28
301-05	7.51	2.04
301-06	8.93	2.24
301-07	8.58	2.32
301-08	8.41	2.19
301-09	8.17	2.06
301-10	6.76	1.73
301-11	4.99	1.31
301-12	7.51	2.21
301-13	5.96	1.69
301-14	6.38	1.74
301-15	6.51	1.8
302-01	8.39	2.03
302-02	7.95	2.19
302-03	7.89	2.12
302-04	8.25	2.29
302-05	8.46	2.21
302-06	8.77	2.36
302-07	7.14	2.19
302-08	9.19	2.24
302-09	8.89	2.25
302-10	9.18	2.23
302-11	8.51	2.31
302-12	8.19	2.22
302-13	7.64	2.03
302-14	8.11	2.09
302-15	7.43	1.94
302-16	6.59	1.75
302-17	7.08	1.89
302-18	5.71	1.5
302-19	5.61	1.92
303-01	7.51	2.12
303-02	7.72	1.91
303-03	7.61	2.11
303-04	8.06	2.08
303-05	8.01	2.01
303-06	7.91	2.09
303-07	8.92	2.06
303-08	8.41	2
303-09	7.54	1.95
303-10	4.92	1.54
303-11	7.54	1.96
303-12	6.64	1.72
303-13	6.59	1.71
303-14	5.77	1.49
303-15	5.21	1.42
303-16	4.13	1.24
303-17	5.25	1.41
304-01	7.77	2.14
304-02	8.16	1.99
304-03	8.01	2.21
304-04	8.05	2.13
304-05	8.01	2
304-06	8.08	2.07
304-07	8.11	2.01
304-08	7.09	1.93
304-09	8.18	2.05
304-10	7.99	2.02
304-11	7.14	1.9
304-12	6.99	1.78
304-13	6.84	1.78
304-14	4.94	1.41
304-15	4.49	1.38
305-01	6.69	1.89
305-02	7.32	1.84
305-03	7.93	2.15
305-04	7.52	2.12
305-05	7.81	2.15
305-06	6.91	2
305-07	8.47	2.22
305-08	7.21	2.06
305-09	7.03	2
305-10	8.01	2.12
305-11	7.61	2.19
305-12	5.06	1.39
305-13	7.51	2.01
305-14	5.11	0.93
305-15	5.51	1.71
305-16	7.29	1.98
305-17	6.09	1.64
306-01	9.33	2.04
306-02	8.67	1.99
306-03	9.03	2.06
306-04	9.22	2.15
306-05	8.68	2.13
306-06	4.33	1.24
306-07	9.11	2.01
306-08	9.12	2.09
306-09	9.44	2.04
306-10	5.43	1.45
306-11	5.52	1.58
306-12	9.04	1.99
306-13	8.34	2.12
306-14	8.42	1.97
306-15	5.95	1.63
306-16	5.16	1.51
306-17	7.82	1.91
306-18	8.21	2.04
306-19	5.74	1.39
306-20	7.91	1.98
306-21	4.32	1.23
306-22	6.46	1.64
306-23	7.02	1.73
306-24	6.87	1.68
306-25	5.65	1.54
306-26	5.55	1.35
306-27	3.79	1.11
306-28	4.06	1.19
306-29	3.38	0.95
307-01	8.19	2.19
307-02	8.02	2.05
307-03	7.89	2.06
307-04	6.77	1.82
307-05	8.01	2.22
307-06	8.77	2.16
307-07	8.34	2.13
307-08	8.49	2.3
307-09	7.45	2.18
307-10	8.37	2.15
307-11	7.03	1.98
307-12	7.29	2
307-13	6.67	1.85
307-14	6.68	1.88
307-15	7.09	1.97
307-16	5.72	1.53
307-17	5.51	1.61
307-18	5.36	1.58
307-19	3.95	1.06
308-01	8.65	2.19
308-02	7.82	2.11
308-03	8.83	2
308-04	8.69	2.39
308-05	8.15	2.34
308-06	9.23	2.21
308-07	6.02	1.26
308-08	9.39	2.47
308-09	9.35	2.21
308-10	9.31	2.25
308-11	5.91	1.68
308-12	9.29	2.29
308-13	9.31	2.42
308-14	9.19	2.2
308-15	6.12	1.68
308-16	9.19	2.14
308-17	6.24	1.71
308-18	9.56	2.18
308-19	8.86	2.21
308-20	8.17	2.1
308-21	9.09	2.18
308-22	8.49	2.07
308-23	5.15	1.5
308-24	7.03	1.9
308-25	7.32	1.84
308-26	5.45	1.44
308-27	5.64	1.58
308-28	5.86	1.57
308-29	4.84	1.48
308-30	3.71	1.18
308-31	3.75	1.01
309-01	7.75	2.21
309-02	7.74	2.14
309-03	7.92	2.09
309-04	9.11	2.41
309-05	8.85	2.33
309-06	6.12	1.79
309-07	9	2.37
309-08	8.14	2.21
309-09	8.02	2.24
309-10	8.95	2.25
309-11	8.6	2.19
309-12	8.65	2.22
309-13	5.29	1.59
309-14	7.91	2.19
309-15	8.29	2.23
309-16	8.22	2.13
309-17	7.29	2.09
309-18	7.21	2.1
309-19	6.96	1.99
309-20	5.91	1.61
309-21	5.64	1.64
309-22	5.71	1.69
310-01	6.41	1.76
310-02	7.61	1.89
310-03	8.05	2.13
310-04	6.99	1.88
310-05	8.43	2.14
310-06	9.37	2.31
310-07	8.75	2.2
310-08	8.94	2.21
310-09	7.09	1.76
310-10	7.75	2.12
310-11	9.58	2.22
310-12	4.83	1.41
310-13	8.85	2.31
310-14	8.69	2.14
310-15	8.29	2.21
310-16	5.55	1.56
310-17	5.45	1.42
310-18	7.81	1.98
310-19	6.79	1.72
310-20	8.11	2.05
310-21	6.1	1.64
310-22	7.94	1.95
310-23	6.75	1.74
310-24	5.18	1.49
310-25	5.34	1.53
310-26	4.66	1.21
310-27	3.25	0.95
310-28	4.86	1.23
310-29	3.21	0.78
311-01	8.71	2.04
311-02	7.53	2
311-03	8.4	2.1
311-04	7.14	2
311-05	8	1.96
311-06	8.29	2.02
311-07	5.79	1.57
311-08	8.69	1.99
311-09	4.26	1.28
311-10	5.26	1.31
311-11	7.49	1.89
311-12	5.31	1.42
311-13	7.19	2.75
311-14	7.13	1.85
311-15	6.35	1.84
311-16	4.79	1.4
311-17	4.17	1.35
311-18	5.35	1.41
311-19	4.26	1.13
312-01	7.89	1.99
312-02	7.77	2.11
312-03	6.52	1.7
312-04	8.31	2.11
312-05	8.72	2.13
312-06	8.5	1.92
312-07	8.53	2.11
312-08	5.09	1.51
312-09	8.89	2.09
312-10	8.69	2.01
312-11	5.84	1.46
312-12	8.83	2.15
312-13	8.42	2.08
312-14	8.45	2.03
312-15	4.72	1.88
312-16	8.33	2.09
312-17	8.05	2.04
312-18	8.06	2.08
312-19	5.69	1.49
312-20	4.98	1.41
312-21	5.04	1.42
313-01	7.73	2.09
313-02	8.31	2.33
313-03	8.04	2.08
313-04	9.01	2.21
313-05	5.25	1.54
313-06	8.99	2.38
313-07	8.64	2.25
313-08	5.02	1.52
313-09	6.03	1.7
313-10	9.27	2.29
313-11	9.18	2.26
313-12	9.12	2.15
313-13	9.02	2.33
313-14	9.12	2.34
313-15	8.66	2.12
313-16	5.08	1.38
313-17	5.19	1.61
313-18	5.97	1.67
314-01	7.81	1.98
314-02	7.69	1.98
314-03	8.15	2.21
314-04	7.99	2.12
314-05	9.01	2.27
314-06	8.75	2.25
314-07	8.98	2.2
314-08	5.15	1.4
314-09	5.94	1.47
314-10	7.59	2.01
314-11	8.17	2.18
314-12	7.76	2.06
314-13	5.15	1.42
314-14	6.21	1.81
314-15	6.23	1.74
314-16	6.29	1.87
315-01	7.64	2.02
315-02	7.71	1.9
315-03	7.79	1.99
315-04	7.81	2.01
315-05	7.67	2.01
315-06	8.37	1.98
315-07	8.28	2
315-08	8.31	2.02
315-09	4.75	1.25
315-10	4.82	1.29
315-11	8.48	2.06
315-12	8.07	2.04
315-13	8.28	1.98
315-14	4.62	1.18
315-15	7.98	1.89
315-16	7.87	2.06
315-17	7.75	1.92
315-18	4.49	1.22
315-19	4.39	1.11
315-20	7.01	1.7
315-21	6.89	1.89
315-22	6.84	1.76
316-01	7.51	1.99
316-02	6.82	1.61
316-03	8.24	2.18
316-04	8.79	2.25
316-05	8.71	2.13
316-06	8.69	2.09
316-07	9.19	2.27
316-08	8.16	2.17
316-09	4.85	1.36
316-10	9.06	2.23
316-11	9.86	2.18
316-12	8.08	2.11
316-13	8.19	2.13
316-14	8.03	2.05
316-15	8.49	2.02
316-16	4.91	1.41
316-17	7.01	1.85
316-18	7.26	1.95
316-19	6.85	1.82
316-20	5.28	1.31
317-01	8.03	1.94
317-02	8.78	2.25
317-03	9.26	2.31
317-04	9.92	2.41
317-05	9.86	2.36
317-06	9.27	2.34
317-07	9.92	2.37
317-08	5.15	1.44
317-09	4.58	1.06
317-10	9.14	2.21
317-11	9.69	2.25
317-12	9.76	2.31
317-13	9.31	2.19
317-14	9.68	2.35
317-15	9.36	2.23
317-16	4.64	1.4
317-17	7.86	1.86
317-18	8.42	2.05
317-19	7.08	1.81
317-20	4.54	1.27
317-21	5.86	1.48
317-22	5.99	1.61
317-23	6.47	1.68
318-01	7.96	1.95
318-02	7.74	1.94
318-03	7.34	2.01
318-04	8.66	2
318-05	8.9	2.05
318-06	5.12	1.42
318-07	9.38	2.24
318-08	8.79	2.12
318-09	4.2	1.31
318-10	5.29	1.46
318-11	9.18	2.08
318-12	9.17	2.21
318-13	8.07	2.03
318-14	5.37	1.61
318-15	9.06	2.03
318-16	8.48	1.97
318-17	8.31	1.92
318-18	5.19	1.44
318-19	7.61	1.75
318-20	7.59	1.79
318-21	8.14	1.89
318-22	6.71	1.59
318-23	5.49	1.4
318-24	5.51	1.11
318-25	6.23	1.69
319-01	7.12	2.02
319-02	7.29	2.05
319-03	8.39	2.32
319-04	8.21	2.26
319-05	7.53	1.85
319-06	8.91	2.38
319-07	8.86	2.35
319-08	8.05	2.31
319-09	8.82	2.26
319-10	8.51	2.3
319-11	8.91	2.39
319-12	8.71	2.34
319-13	8.48	2.24
319-14	8.06	2.29
319-15	8.01	2.25
319-16	7.89	2.19
319-17	5.04	1.3
319-18	7.45	1.95
319-19	6.16	1.72
319-20	6.75	1.89
319-21	3.91	1.24
320-01	7.31	2.01
320-02	8.47	2.19
320-03	5.68	1.93
320-04	9.09	2.46
320-05	9.62	2.33
320-06	9.69	2.41
320-07	10.53	2.48
320-08	9.21	2.41
320-09	9.89	2.4
320-10	9.83	2.54
320-11	6.74	1.75
320-12	10.12	2.3
320-13	10.18	2.29
320-14	7.08	1.84
320-15	9.32	2.23
320-16	6.81	1.74
320-17	10.64	2.44
320-18	7.13	1.73
320-19	10.12	2.22
320-20	9.36	2.12
320-21	9.28	2.19
320-22	10.51	2.41
320-23	6.51	1.5
320-24	8.26	1.84
320-25	8.72	2.03
320-26	8.12	1.89
320-27	8.15	1.86
320-28	7.11	1.56
320-29	6.22	1.64
321-01	9.31	2.12
321-02	7.58	1.91
321-03	8.54	2.08
321-04	8.18	1.83
321-05	8.69	2.05
321-06	9.05	2
321-07	8.25	2.01
321-08	8.32	1.89
321-09	9.16	2.08
321-10	5.72	1.42
321-11	8.51	1.86
321-12	7.22	1.75
321-13	7.71	1.78
321-14	8.31	1.89
321-15	6.65	1.56
321-16	6.15	1.39
321-17	5.79	1.34
321-18	6.51	1.54
321-19	6.75	1.72
322-01	9.51	2.31
322-02	8.94	2.15
322-03	9.65	2.45
322-04	10.71	2.51
322-05	10.47	2.43
322-06	9.88	2.35
322-07	9.81	2.39
322-08	6.94	1.91
322-09	9.76	2.47
322-10	10.85	2.49
322-11	10.12	2.32
322-12	10.48	2.38
322-13	6.53	1.64
322-14	10.21	2.32
322-15	6.25	1.52
322-16	9.12	2.19
322-17	9.31	2.14
322-18	10.49	2.32
322-19	5.64	1.34
322-20	6.15	1.06
322-21	8.67	2.07
322-22	8.69	1.98
322-23	7.99	1.91
322-24	7.07	1.61
322-25	6.1	1.41
322-26	6.05	1.46
322-27	7.27	1.82
322-28	7.64	1.84
323-01	8.13	2.04
323-02	8.27	2.06
323-03	8.22	2
323-04	8.31	1.98
323-05	8.25	1.98
323-06	8.34	1.91
323-07	8.25	1.95
323-08	8.06	1.94
323-09	7.98	1.91
323-10	5.12	1.38
323-11	5.08	1.43
323-12	7.52	1.79
323-13	7.99	1.82
323-14	7.96	1.81
323-15	5.02	1.41
323-16	6.49	1.55
323-17	7.24	1.64
323-18	6.67	1.59
323-19	6.14	1.51
323-20	3.78	0.9
324-01	9.34	2.12
324-02	9.58	2.26
324-03	9.29	2.15
324-04	9.48	2.08
324-05	9.89	2.09
324-06	6.04	1.6
324-07	9.54	2.26
324-08	6.25	1.59
324-09	9.49	2.21
324-10	9.02	2.11
324-11	8.85	2.02
324-12	6.04	1.51
324-13	5.99	1.49
324-14	8.61	2.03
324-15	9.47	2.14
324-16	9.29	2.04
324-17	6.37	1.41
324-18	8.34	1.92
324-19	8.48	1.88
324-20	8.29	1.86
324-21	7.46	1.61
324-22	4.67	1.04
324-23	7.13	1.59
324-24	6.21	1.58
325-01	7.75	2.1
325-02	8.56	2.06
325-03	8.81	2.19
325-04	8.46	2.12
325-05	8.83	2.09
325-06	9.25	2.15
325-07	8.34	2.11
325-08	8.64	2.06
325-09	9.04	2.07
325-10	8.08	1.87
325-11	8.51	1.96
325-12	7.61	1.81
325-13	7.01	1.66
325-14	7.14	1.59
325-15	5.16	1.21
325-16	5.09	1.22
326-01	7.79	1.91
326-02	7.95	1.81
326-03	7.62	1.8
326-04	8.19	1.91
326-05	8.26	1.94
326-06	8.68	2.09
326-07	8.27	1.89
326-08	8.44	1.93
326-09	7.64	1.91
326-10	5.08	1.46
326-11	7.59	1.86
326-12	8.34	1.87
326-13	8.29	1.91
326-14	5.27	1.47
326-15	7.69	1.72
326-16	7.14	1.59
326-17	7.21	1.64
326-18	5.89	1.82
326-19	6.69	1.48
326-20	5.42	1.31
326-21	7.84	1.88
326-22	6.07	1.52
327-01	8.99	2.12
327-02	9.25	2.14
327-03	8.95	2.21
327-04	9.09	2.11
327-05	9.11	2.12
327-06	8.48	2.15
327-07	9.24	2.16
327-08	6.55	1.76
327-09	8.82	2.08
327-10	8.66	2.06
327-11	8.51	2.04
327-12	6.11	1.62
327-13	8.51	1.89
327-14	8.01	1.82
327-15	7.72	1.94
327-16	7.41	1.75
327-17	5.81	1.33
327-18	7.22	1.73
327-19	7.36	1.71
327-20	4.69	1.09
327-21	5.91	1.36
327-22	5.99	1.72
327-23	5.01	1.19
328-01	8.17	2.01
328-02	8.11	1.91
328-03	7.71	1.98
328-04	8.56	1.96
328-05	9.51	2.1
328-06	6.52	1.59
328-07	9.08	2.04
328-08	6.33	1.64
328-09	9.13	2.36
328-10	6.78	1.68
328-11	8.89	2.02
328-12	6.78	1.51
328-13	9.38	2.19
328-14	8.61	1.93
328-15	9.04	2.21
328-16	6.41	1.64
328-17	8.71	1.95
328-18	9.01	2.06
328-19	6.12	1.53
328-20	8.51	1.84
328-21	8.09	1.96
328-22	9.01	2.04
328-23	5.68	1.42
328-24	6.96	1.61
328-25	6.67	1.58
328-26	7.61	1.79
328-27	5.31	1.33
328-28	5.08	1.21
328-29	5.21	1.29
329-01	7.59	2.02
329-02	7.57	1.87
329-03	7.36	2.13
329-04	8.08	2.03
329-05	7.82	2.02
329-06	8.71	2.09
329-07	8.38	2.16
329-08	8.03	2.08
329-09	7.96	2
329-10	7.82	1.99
329-11	7.71	2.09
329-12	8.15	2.11
329-13	7.48	2.09
329-14	7.18	1.91
329-15	7.05	1.89
329-16	6.05	1.81
329-17	6.81	1.86
329-18	5.35	1.38
329-19	5.49	1.41
329-20	5.62	1.46
330-01	9.03	2.05
330-02	8.94	2.22
330-03	9.09	2.11
330-04	8.99	2.1
330-05	6.21	1.72
330-06	9.65	2.26
330-07	9.14	2.25
330-08	9.82	2.49
330-09	9.68	2.21
330-10	8.99	2.19
330-11	9.85	2.41
330-12	5.78	1.57
330-13	9.74	2.43
330-14	9.52	2.2
330-15	9.24	2.21
330-16	5.68	1.49
330-17	8.98	2.26
330-18	7.87	2.06
330-19	6.86	1.88
330-20	8.48	1.99
330-21	5.17	1.49
330-22	4.21	1.23
330-23	7.09	2.01
330-24	7.02	1.78
330-25	4.22	1.21
330-26	5.34	1.42
330-27	4.17	1.32
330-28	5.08	1.34
331-01	7.67	1.84
331-02	7.45	1.8
331-03	8.03	2.06
[truncated: 3,456 more rows]

## Sheet: Table S4
LeafCode	Length2	Width2	Area
1	9.51	2.42	15.5669
2	8.64	2.09	12.5573
3	9.53	2.51	16.7058
4	8.1	2.03	11.3269
5	8.25	2.16	12.1749
6	8.77	2.3	13.0496
7	8.76	2.14	12.6152
8	8.88	2.33	13.4243
9	7.74	1.92	10.4396
10	7.58	2.14	10.1703
11	8.09	2.09	10.152
12	8.51	2.21	12.6703
13	7.68	1.96	9.88147
14	9.17	2.31	15.6114
15	6.79	1.86	8.29428
16	8.29	2.18	12.4368
17	9.95	2.31	14.3512
18	6.25	1.76	6.66347
19	7.03	1.91	8.39648
20	6.74	1.88	7.8071
21	7.08	2	9.61031
22	7.21	2.02	9.48568
23	8.21	2.15	11.9325
24	6.28	1.68	7.43482
25	8.89	2.08	12.7515
26	8.15	2.13	11.5714
27	6.71	1.82	8.36931
28	7.23	2.08	9.90394
29	6.86	1.85	8.24917
30	7.89	2.14	11.248
31	9.09	2.06	12.6226
32	8.15	2.05	11.1104
33	8.27	2.17	11.9738
34	7.48	2.04	10.2308
35	7.46	2	10.0887
36	7.7	1.87	10.0703
37	8.51	2.26	13.195
38	9.08	2.24	13.7979
39	4.53	1.46	4.4251
40	6.35	1.58	6.98309
41	6.71	1.85	8.4807
42	8.12	2.19	11.4949
43	5.79	1.53	5.77315
44	8.18	2.21	12.0268
45	6.74	1.91	8.83184
46	6.38	1.81	7.52327
47	6.14	1.65	6.93373
48	7.39	1.98	9.78546
49	5.85	1.6	5.97136
50	5.4	1.6	5.7817
51	8.49	2.11	11.5225
52	9.8	2.32	13.3621
53	7.34	1.91	9.52334
54	7.85	2.11	11.6658
55	8.93	2.23	12.8297
56	6.31	1.84	7.50296
57	7.21	2.01	9.75318
58	7.97	2.1	11.3713
59	7.59	2.11	10.2342
60	5.58	1.57	5.81672
61	9.51	2.24	15.3374
62	10.85	2.35	17.516
63	9.53	2.03	13.3383
64	8.05	1.9	10.7334
65	8.24	1.84	10.5345
66	9.35	2.04	13.7481
67	8.05	2.03	10.8003
68	10.36	2.38	16.8537
69	9.81	2.25	15.3037
70	5.52	1.49	5.34859
71	10	2.3	16.046
72	8.75	2.04	12.7464
73	8.17	1.83	10.5832
74	6.29	1.69	7.167
75	4.49	1.26	3.85943
76	8.69	1.99	11.6974
77	7.05	1.68	7.7492
78	4.94	1.14	3.54541
79	8.62	2.12	12.588
80	7.31	1.71	8.82227
81	10.25	2.25	16.0508
82	8.85	1.91	11.6251
83	10.49	2.55	18.5325
84	6.5	1.79	7.53304
85	7.05	1.78	7.98008
86	6.53	1.6	6.55882
87	9.31	2.04	13.2631
88	7.79	1.94	9.49521
89	7.41	1.81	8.59995
90	5.59	1.55	5.42322
91	10.59	2.28	16.929
92	10.28	2.4	17.9274
93	10.97	2.65	20.0358
94	7.96	1.95	10.2398
95	6.18	1.48	5.35995
96	10.82	2.5	18.6833
97	8.59	1.9	11.1088
98	8.78	2	12.2276
99	7.12	1.82	7.96624
100	5.38	1.44	4.85764
101	10.29	2.44	16.8858
102	6.96	1.69	7.53181
103	8.84	1.91	12.0782
104	8.72	2.01	12.8345
105	6.21	1.5	6.6996
106	9.15	2.29	15.1549
107	8.69	2	12.4149
108	5.55	1.31	5.10994
109	4.78	1.13	3.32951
110	5.95	1.36	5.22587
111	8.38	1.85	10.82
112	9.28	1.89	12.2727
113	10.43	2.3	16.9317
114	5.78	1.41	5.26306
115	6.69	1.73	7.74892
116	8.08	1.93	11.1185
117	9.35	2.03	13.0012
118	6.65	1.61	6.86043
119	8.12	1.84	11.1364
120	9.89	2.21	16.3449
121	10.88	2.6	19.8411
122	9.02	2.04	12.981
123	10.52	2.43	18.5792
124	10.05	2.35	16.8875
125	6.7	1.86	8.04697
126	9.82	2.3	15.146
127	9.4	2.28	15.6247
128	9.78	2.35	15.665
129	9.34	2.23	13.8999
130	10.1	2.34	16.0393
131	6.4	1.54	6.43711
132	10.88	2.4	17.8315
133	8.78	2.24	14.1688
134	10.3	2.9	18.0894
135	8.03	1.84	10.1867
136	9.12	2.25	14.1557
137	10.05	2.26	15.8014
138	8.9	1.84	11.7588
139	9.38	2.32	14.98
140	5.42	1.48	5.44321
141	8.39	2.14	11.4802
142	6.52	1.77	7.32564
143	11.18	2.33	19.9558
144	9.39	2.18	13.9658
145	10.25	2.35	17.41
146	9.38	2.12	13.9383
147	9.81	2.13	14.7702
148	6.54	1.53	6.3621
149	7.15	1.69	8.04429
150	6.92	1.81	8.21927
151	5.35	1.45	5.04265
152	7.9	1.84	9.66761
153	7.48	2	9.37226
154	7.15	1.7	7.9264
155	6.38	1.8	7.67114
156	6.75	1.6	6.7931
157	8.89	2.05	12.5921
158	5.89	1.49	5.82621
159	7.18	1.8	9.0553
160	6.41	1.73	7.04852
161	11.4	2.9	22.0175
162	8.2	1.9	9.88086
163	10.6	2.35	16.6722
164	7	1.6	7.57539
165	7.01	1.87	8.48016
166	7.2	1.8	8.01222
167	6.9	1.85	7.59836
168	7.8	1.83	9.5136
169	9.55	2.3	14.7303
170	10.05	2.25	14.9788
171	9.75	2.25	14.891
172	7.1	1.85	8.71152
173	8.8	2.07	11.9661
174	10.2	2.25	15.5743
175	6.4	1.5	6.31245
176	8	2.05	10.3541
177	6.08	1.7	6.44883
178	7.9	1.95	11.8572
179	11.6	2.85	21.8914
180	6.2	1.53	5.74827
181	8.79	2.14	12.4433
182	7.65	1.82	9.35193
183	8	2.05	10.9607
184	7.16	2.04	9.51279
185	8.19	2.11	11.2201
186	4.57	1.29	3.86769
187	8.57	2.09	12.5547
188	7.81	2.12	11.7449
189	8.4	2.32	13.1174
190	7.59	2	10.1741
191	6.65	1.84	7.98044
192	7.91	2.2	11.6406
193	7.9	2.12	11.5583
194	8.5	2.15	11.9182
195	7.53	2.04	10.552
196	7.28	1.84	8.70915
197	6.91	1.86	8.84175
198	7.48	1.95	9.76585
199	7.56	1.99	9.89591
200	8.18	2.09	11.3668
201	6.77	1.82	8.47558
202	7.71	2.01	10.3469
203	9.02	2.24	13.7502
204	7.92	2.17	11.2762
205	7.45	2.01	9.82743
206	5.41	1.65	5.71242
207	7.69	2.12	10.4399
208	6.78	1.94	8.5048
209	7.79	2.18	11.2253
210	8.16	2.23	11.7012
211	5.41	1.48	5.42558
212	6.41	1.81	7.78344
213	7.45	2.11	10.3065
214	5.91	1.72	6.54995
215	7.65	1.81	9.71116
216	5.69	1.71	6.81727
217	8.58	2.11	12.6559
218	7.86	1.86	10.1371
219	8.69	2.25	13.4487
220	9.49	2.24	14.8209
221	6.53	1.91	8.7327
222	8.27	2.21	11.8293
223	7.76	2.15	10.5558
224	8.05	2.15	11.4857
225	8.02	2.16	11.4824
226	7.91	2.15	11.4403
227	7.33	1.95	9.90123
228	6.59	1.85	7.9504
229	7.68	1.91	9.78031
230	7.87	2.06	10.1973
231	9.19	2.34	14.0297
232	7.52	1.93	9.96486
233	6.46	1.69	6.92448
234	8.82	2.26	12.9316
235	4.81	1.47	4.96421
236	3.94	1.18	3.0338
237	8.08	2.08	11.1387
238	5.26	1.62	5.39938
239	5.55	1.46	5.51839
240	4.69	1.32	4.18668

## Sheet: ReadMe
In Table S1:
Code denotes the leaf code of each leaf of each of 240 Shibataea chinensis culms.
The number before the hyphen represents the culm code; the number after the hyphen represents the leaf code on a culm.
Length represents the scanned leaf length in cm.
Width represents the scanned leaf width in cm.
Area represents the scanned leaf area in cm squared.
In Table S2:
Code denotes the leaf code of each leaf of each of 500 Sasaella kongosanensis 'Aureostriatus' culms.
The number before the hyphen represents the culm code; the number after the hyphen represents the leaf code on a culm.
Length represents the scanned leaf length in cm.
Width represents the scanned leaf width in cm.
Area represents the scanned leaf area in cm squared.
In Table S3:
Code denotes the leaf code of each leaf of each of another 240 Shibataea chinensis culms.
The number before the hyphen represents the culm code; the number after the hyphen represents the leaf code on a culm.
Length2 represents the manually measured leaf length in cm.
Width2 represents the manually measured leaf width in cm.
In Table S4:
LeafCode denotes the leaf code of each of 240 Shibataea chinensis individual leaves.
Length2 represents the manually measured leaf length in cm.
Width2 represents the manually measured leaf width in cm.
Area represents the scanned leaf area in cm squared.
